# Supplementary material for: 2-(4-Fluoro­phen­yl)-1-(4-meth­oxy­phen­yl)-4,5-dimethyl-1H-imidazole
Source: Acta Crystallogr Sect E Struct Rep Online. 2010 Jun 26;66(Pt 7):o1791. doi: 10.1107/S1600536810024104 (PMC3006994; doi:10.1107/S1600536810024104)
Supplement: Supplementary file 2 [file e-66-o1791-Isup2.hkl]

#
# h,k,l, Fc-squared, Fo-squared, sigma(Fo-squared) and status flag
#
data_I
_shelx_title '  p1L in P2(1)/c Z=4 C18H17FN2O'
_shelx_refln_list_code          4
_shelx_F_calc_maximum      257.54
_exptl_crystal_F_000       624.00
_reflns_d_resolution_high  0.7897
 
loop_
 _symmetry_equiv_pos_as_xyz
 'x, y, z'
 '-x, y+1/2, -z+1/2'
 '-x, -y, -z'
 'x, -y-1/2, z-1/2'
 
_cell_length_a     8.5132
_cell_length_b     9.5128
_cell_length_c    19.2610
_cell_angle_alpha  90.000
_cell_angle_beta   96.798
_cell_angle_gamma  90.000
 
_shelx_F_squared_multiplier     1.000
 
loop_
 _refln_index_h
 _refln_index_k
 _refln_index_l
 _refln_F_squared_calc
 _refln_F_squared_meas
 _refln_F_squared_sigma
 _refln_observed_status
   1   0   0        9.26       22.50      0.47 o
   2   0   0    66325.20    58389.46   2006.82 o
   3   0   0        7.67       12.01      0.63 o
   4   0   0     2038.97     1965.18      8.71 o
   5   0   0      200.01      185.86      3.07 o
   6   0   0     1255.09     1174.31      8.59 o
   7   0   0      100.37       96.93      1.72 o
   8   0   0      561.02      537.22      2.95 o
   9   0   0       15.33       16.90      0.64 o
  10   0   0       23.38       21.33      0.75 o
   1   1   0     6925.42     6417.83     38.19 o
   2   1   0      205.21      214.23      3.12 o
   3   1   0     4588.83     4406.32     66.84 o
   4   1   0       91.13       99.34      1.78 o
   5   1   0      474.08      493.40      3.50 o
   6   1   0        0.10       -0.24      0.64 o
   7   1   0      186.73      182.99      2.39 o
   8   1   0       15.86       14.94      0.52 o
   9   1   0       42.80       41.07      0.70 o
  10   1   0       71.98       77.67      0.84 o
   0   2   0      144.20      144.59      1.13 o
   1   2   0      218.58      208.53      3.72 o
   2   2   0     3722.30     3570.80      8.88 o
   3   2   0      210.44      199.41      2.99 o
   4   2   0     3256.35     3435.92     31.02 o
   5   2   0      136.57      137.18      6.38 o
   6   2   0       28.52       32.99      1.61 o
   7   2   0       68.98       68.75      0.79 o
   8   2   0       35.76       35.99      0.71 o
   9   2   0        0.09        0.19      0.41 o
  10   2   0        0.37        0.16      0.28 o
   1   3   0     1167.31     1283.13      2.96 o
   2   3   0        0.28        0.49      0.35 o
   3   3   0      355.69      379.56      3.89 o
   4   3   0        0.44        0.66      1.10 o
   5   3   0      242.20      305.45      3.64 o
   6   3   0       14.87       12.09      1.30 o
   7   3   0        0.61        0.35      0.31 o
   8   3   0        7.09        6.80      0.44 o
   9   3   0        0.02       -0.12      0.37 o
  10   3   0        0.14        0.27      0.40 o
   0   4   0      489.49      675.52      3.35 o
   1   4   0       14.15       20.58      0.54 o
   2   4   0      293.03      353.61      2.55 o
   3   4   0       14.60       16.20      0.78 o
   4   4   0      437.58      480.18      6.54 o
   5   4   0       26.06       24.21      1.42 o
   6   4   0      154.64      148.86      1.95 o
   7   4   0       21.03       16.51      0.67 o
   8   4   0       22.82       21.39      0.70 o
   9   4   0        5.34        5.70      0.67 o
  10   4   0        4.75        5.84      0.37 o
   1   5   0        0.24        0.89      0.32 o
   2   5   0       18.61       24.91      0.80 o
   3   5   0       45.03       37.72      1.15 o
   4   5   0       51.18       51.97      1.98 o
   5   5   0       17.94       15.40      0.72 o
   6   5   0        5.64        8.45      0.77 o
   7   5   0        5.40        5.69      0.52 o
   8   5   0        0.04        0.04      0.64 o
   9   5   0        0.59        0.53      0.48 o
   0   6   0     1308.04     1479.01      8.32 o
   1   6   0       59.38       58.65      1.42 o
   2   6   0      485.48      462.76      5.27 o
   3   6   0       85.19       86.91      2.54 o
   4   6   0       71.30       61.97      3.96 o
   5   6   0        5.06        6.03      0.77 o
   6   6   0        8.52        8.10      0.56 o
   7   6   0        0.10        0.14      0.44 o
   8   6   0        0.79        1.09      0.57 o
   9   6   0        4.17        4.25      0.37 o
   1   7   0       88.81      105.30      5.32 o
   2   7   0       12.50       10.79      0.89 o
   3   7   0       34.42       32.89      0.87 o
   4   7   0        0.16       -0.17      0.45 o
   5   7   0       46.79       39.65      1.33 o
   6   7   0        3.74        3.64      0.82 o
   7   7   0       30.71       32.64      0.70 o
   8   7   0        5.06        5.37      0.45 o
   0   8   0       11.61       16.99      1.53 o
   1   8   0        0.52        3.11      1.08 o
   2   8   0       24.20       28.75      1.00 o
   3   8   0        3.87        3.80      0.55 o
   4   8   0       28.82       28.36      1.02 o
   5   8   0        0.18       -0.04      0.72 o
   6   8   0        9.62        9.87      0.51 o
   7   8   0        0.10       -0.07      0.34 o
   8   8   0        0.22        0.13      0.24 o
   1   9   0       34.36       26.95      0.66 o
   2   9   0        6.10        5.52      0.38 o
   3   9   0       70.31       67.96      1.50 o
   4   9   0        0.17        0.11      0.36 o
   5   9   0       71.96       74.48      1.01 o
   6   9   0        0.66        0.38      0.35 o
   7   9   0       22.34       22.80      0.52 o
   0  10   0        9.81        8.16      0.83 o
   1  10   0        0.11        0.29      0.35 o
   2  10   0        2.76        1.96      0.37 o
   3  10   0        4.68        4.98      0.31 o
   4  10   0        1.61        2.11      0.38 o
   5  10   0       28.68       31.51      0.55 o
   1  11   0        7.93        7.17      0.52 o
   2  11   0        3.66        3.47      0.27 o
   3  11   0        0.37        0.00      0.37 o
   4  11   0        2.03        2.04      0.32 o
 -10   1   1        7.52        7.55      0.40 o
  -9   1   1        4.34        3.86      0.34 o
  -8   1   1        0.60        0.27      0.34 o
  -7   1   1       82.78       80.31      0.85 o
  -6   1   1       18.05       21.45      1.03 o
  -5   1   1      222.52      215.18      3.18 o
  -4   1   1      380.06      409.01      6.63 o
  -3   1   1      126.80      130.49      2.36 o
  -2   1   1     1172.08     1157.02     12.60 o
  -1   1   1       72.29       69.15      0.38 o
   0   1   1     3454.58     3022.93     24.01 o
   1   1   1      172.77      169.17      1.41 o
   2   1   1     8660.51     8311.57     22.84 o
   3   1   1      949.29      948.43     17.54 o
   4   1   1     3946.03     4068.20      7.50 o
   5   1   1      301.43      299.92      4.07 o
   6   1   1     1083.29     1111.15     44.94 o
   7   1   1       76.55       76.32      0.76 o
   8   1   1      349.33      327.64      3.69 o
   9   1   1       26.05       25.72      0.73 o
  10   1   1       74.13       82.56      0.86 o
 -10   2   1        0.54        0.41      0.27 o
  -9   2   1        5.82        4.16      0.38 o
  -8   2   1       33.87       32.15      0.96 o
  -7   2   1       58.01       53.29      0.74 o
  -6   2   1       37.57       36.77      1.76 o
  -5   2   1       13.07       12.02      1.19 o
  -4   2   1        6.95       10.37      1.76 o
  -3   2   1      234.88      248.49      5.97 o
  -2   2   1      491.74      483.83      2.68 o
  -1   2   1     2111.78     2062.55     48.46 o
   0   2   1      163.71      157.49      1.00 o
   1   2   1       23.88       15.79      0.27 o
   2   2   1      197.92      193.15      2.06 o
   3   2   1      188.07      187.02      1.73 o
   4   2   1       38.71       38.12      1.34 o
   5   2   1        0.23       17.15     10.82 o
   6   2   1      188.11      196.09     16.06 o
   7   2   1        2.98        2.61      0.41 o
   8   2   1       44.89       40.84      0.75 o
   9   2   1       17.40       19.46      0.70 o
  10   2   1        4.03        3.18      0.32 o
 -10   3   1        3.14        5.08      0.51 o
  -9   3   1        0.11        0.19      0.38 o
  -8   3   1        8.71        9.32      0.60 o
  -7   3   1        3.91        3.43      0.34 o
  -6   3   1      196.93      196.43      3.72 o
  -5   3   1        5.23        5.83      1.03 o
  -4   3   1     1084.07     1085.83      7.44 o
  -3   3   1        0.98        1.83      0.83 o
  -2   3   1      408.30      422.51      2.60 o
  -1   3   1       91.83       97.76      1.45 o
   0   3   1      139.92      148.71      1.42 o
   1   3   1      208.70      212.02      0.87 o
   2   3   1      140.52      144.57      1.53 o
   3   3   1      109.52      115.08      3.90 o
   4   3   1        6.71        1.00      0.65 o
   5   3   1       30.95       30.85      1.40 o
   6   3   1       32.76       32.67      1.60 o
   7   3   1       24.51       26.12      0.63 o
   8   3   1        3.51        2.81      0.40 o
   9   3   1        0.60        0.26      0.40 o
  10   3   1        0.28       -0.06      0.39 o
 -10   4   1        0.59        0.91      0.33 o
  -9   4   1        0.17       -0.17      0.56 o
  -8   4   1        5.50        3.66      0.49 o
  -7   4   1        0.03       -0.13      0.37 o
  -6   4   1        0.67        0.11      0.33 o
  -5   4   1       27.37       29.74      1.56 o
  -4   4   1       30.78       29.10      1.05 o
  -3   4   1      137.59      132.61      7.52 o
  -2   4   1      185.47      201.13      2.01 o
  -1   4   1      331.62      325.34      1.93 o
   0   4   1      221.99      248.91      5.81 o
   1   4   1        7.49        6.93      0.46 o
   2   4   1        0.57        0.31      0.40 o
   3   4   1       74.04       55.87      1.69 o
   4   4   1       55.99       58.39      1.84 o
   5   4   1       39.73       43.69      1.76 o
   6   4   1        0.70        1.33      0.31 o
   7   4   1        2.11        1.44      0.37 o
   8   4   1        0.16        0.38      0.42 o
   9   4   1        0.68        0.24      0.32 o
  10   4   1        0.20        0.52      0.26 o
  -9   5   1        0.69        0.87      0.51 o
  -8   5   1       15.49       12.78      0.88 o
  -7   5   1       16.44       15.11      0.63 o
  -6   5   1        0.34        1.12      0.34 o
  -5   5   1       23.59       23.73      0.99 o
  -4   5   1       61.71       54.26      1.42 o
  -3   5   1       36.63       32.46      1.09 o
  -2   5   1       12.14       10.21      0.59 o
  -1   5   1       27.51       31.03      1.00 o
   0   5   1       44.00       56.86      1.60 o
   1   5   1        1.49        2.70      0.90 o
   2   5   1        1.25        1.27      0.52 o
   3   5   1        2.54        4.19      0.96 o
   4   5   1        4.73        2.02      0.99 o
   5   5   1        4.48        3.04      0.53 o
   6   5   1       50.42       42.33      0.72 o
   7   5   1        0.13        0.18      0.70 o
   8   5   1       11.16       10.76      0.79 o
   9   5   1        3.06        3.70      0.51 o
  -9   6   1       19.63       18.23      0.57 o
  -8   6   1        2.76        2.12      0.63 o
  -7   6   1      128.24      131.98      5.73 o
  -6   6   1        5.09        3.32      0.75 o
  -5   6   1       99.53       96.86      1.82 o
  -4   6   1        5.67        6.97      1.05 o
  -3   6   1      217.44      241.27      4.20 o
  -2   6   1       83.00       91.86      4.04 o
  -1   6   1      895.68      891.21      7.30 o
   0   6   1      397.96      440.40      3.16 o
   1   6   1      359.37      367.63      5.78 o
   2   6   1       14.50       14.81      0.85 o
   3   6   1       40.26       38.58      1.84 o
   4   6   1       13.51       12.75      0.63 o
   5   6   1       68.43       69.76      1.62 o
   6   6   1        0.15        0.22      0.45 o
   7   6   1       46.29       45.50      0.86 o
   8   6   1        0.00        0.10      0.50 o
   9   6   1        0.02        0.17      0.29 o
  -8   7   1        1.75        1.14      0.45 o
  -7   7   1        4.26        4.84      0.45 o
  -6   7   1       20.97       20.79      0.80 o
  -5   7   1       39.55       34.91      1.26 o
  -4   7   1        8.62        6.62      0.94 o
  -3   7   1      133.15      131.20      5.73 o
  -2   7   1      104.37      100.39      1.90 o
  -1   7   1        0.15        0.25      0.64 o
   0   7   1       25.95       34.18      1.22 o
   1   7   1       32.90       35.09      1.22 o
   2   7   1      228.70      217.33      4.54 o
   3   7   1       78.39       75.58      1.46 o
   4   7   1      152.23      153.18      4.65 o
   5   7   1       34.74       38.06      1.32 o
   6   7   1        5.87        5.76      0.52 o
   7   7   1        2.24        3.34      0.41 o
   8   7   1        6.38        6.07      0.40 o
  -8   8   1        0.78        0.94      0.28 o
  -7   8   1       19.82       26.09      0.53 o
  -6   8   1        2.23        3.21      0.72 o
  -5   8   1      161.58      162.98      2.33 o
  -4   8   1       15.51       16.13      1.19 o
  -3   8   1      489.43      467.21      3.05 o
  -2   8   1        4.96        5.49      0.43 o
  -1   8   1      480.20      479.49      2.48 o
   0   8   1       87.40       84.54      1.36 o
   1   8   1      617.32      631.84      3.40 o
   2   8   1        0.84        2.00      0.40 o
   3   8   1      385.26      372.49      2.50 o
   4   8   1      126.30      128.73      6.57 o
   5   8   1       36.88       32.60      1.22 o
   6   8   1        2.22        1.81      0.64 o
   7   8   1        8.85        8.42      0.42 o
  -7   9   1        0.24        0.32      0.27 o
  -6   9   1       14.95       14.83      0.50 o
  -5   9   1       12.46       12.77      0.56 o
  -4   9   1      138.41      141.87      1.17 o
  -3   9   1       76.18       75.24      2.00 o
  -2   9   1      134.64      135.00      2.28 o
  -1   9   1        5.53        5.31      0.56 o
   0   9   1       38.37       37.09      0.92 o
   1   9   1       78.04       84.45      2.91 o
   2   9   1        9.04        9.91      0.42 o
   3   9   1       12.55       12.52      0.47 o
   4   9   1        4.54        5.83      0.42 o
   5   9   1       13.58       14.80      0.59 o
   6   9   1        4.65        5.75      0.40 o
   7   9   1       14.12       14.24      0.44 o
  -5  10   1        6.03        8.56      0.65 o
  -4  10   1        9.60       10.24      0.45 o
  -3  10   1        0.31        0.46      0.32 o
  -2  10   1        7.28        7.74      0.44 o
  -1  10   1        1.69        1.35      0.37 o
   0  10   1       16.04       15.77      0.68 o
   1  10   1        0.25       -0.09      0.46 o
   2  10   1        0.96        0.84      0.29 o
   3  10   1        1.27        0.76      0.32 o
   4  10   1       48.83       54.11      0.80 o
   5  10   1        7.63        7.46      0.38 o
  -4  11   1        4.10        5.05      0.36 o
  -3  11   1        0.21        0.44      0.38 o
  -2  11   1        3.88        3.55      0.28 o
  -1  11   1       10.51       10.47      0.49 o
   0  11   1        0.27        0.08      0.38 o
   1  11   1       12.30       11.98      0.48 o
   2  11   1        3.53        3.29      0.26 o
   3  11   1        4.51        4.07      0.42 o
   4  11   1        2.92        2.63      0.32 o
 -10   0   2       80.13       78.03      1.20 o
  -9   0   2        0.10        0.11      0.44 o
  -8   0   2      854.43      839.54      7.02 o
  -7   0   2      184.22      180.85      5.02 o
  -6   0   2     1258.96     1197.76      8.84 o
  -5   0   2       57.26       49.37      2.27 o
  -4   0   2     1308.92     1214.09      8.44 o
  -3   0   2      294.89      285.36      3.11 o
  -2   0   2     3638.21     3656.97    150.97 o
  -1   0   2      588.37      586.59      2.38 o
   0   0   2     1354.34     1395.58     11.93 o
   1   0   2      595.73      556.84      1.43 o
   2   0   2      450.70      505.51      2.75 o
   3   0   2       54.27       42.94      1.11 o
   4   0   2      994.31     1074.31      6.12 o
   5   0   2      881.79      832.61      6.24 o
   6   0   2      144.34      148.67      2.12 o
   7   0   2      405.02      370.49      2.92 o
   8   0   2        0.27       -0.49      0.49 o
   9   0   2        3.95        2.70      0.65 o
  10   0   2        9.46       10.35      0.61 o
 -10   1   2        4.65        5.01      0.36 o
  -9   1   2       78.72       80.78      1.49 o
  -8   1   2       94.47       90.57      1.40 o
  -7   1   2      103.92      113.18      0.93 o
  -6   1   2      409.98      383.44      6.34 o
  -5   1   2      227.67      210.29      2.60 o
  -4   1   2       35.36       40.20      1.01 o
  -3   1   2     1090.77     1040.45      3.95 o
  -2   1   2       30.72       27.02      0.48 o
  -1   1   2      466.85      469.32      1.70 o
   0   1   2      245.18      233.01      1.42 o
   1   1   2      659.66      680.33      3.20 o
   2   1   2     6815.83     6540.70     98.12 o
   3   1   2       14.22       12.60      0.72 o
   4   1   2      768.48      797.74      3.81 o
   5   1   2       10.79       13.27      0.61 o
   6   1   2        2.26        2.08      0.55 o
   7   1   2       56.70       58.46      0.88 o
   8   1   2        6.61        7.62      0.49 o
   9   1   2       11.35       10.63      0.56 o
  10   1   2       39.19       41.72      0.64 o
 -10   2   2        7.25       11.08      0.64 o
  -9   2   2        4.88        6.04      0.40 o
  -8   2   2        1.07        0.94      0.28 o
  -7   2   2       59.85       54.42      1.06 o
  -6   2   2      164.58      153.53      3.27 o
  -5   2   2        2.76        0.59      0.56 o
  -4   2   2      748.77      789.35     58.46 o
  -3   2   2      128.58      165.88      8.24 o
  -2   2   2        0.39        0.52      0.12 o
  -1   2   2      957.67      948.93      3.84 o
   0   2   2     2684.99     2681.07    240.47 o
   1   2   2      305.06      299.41      2.97 o
   2   2   2     2151.85     2099.44      7.57 o
   3   2   2      145.52      139.21      2.12 o
   4   2   2      292.74      334.45      3.67 o
   5   2   2      138.39      136.36      3.59 o
   6   2   2       44.38       39.77      1.21 o
   7   2   2      119.36      115.33      1.15 o
   8   2   2       85.36       80.52      1.38 o
   9   2   2        0.26        0.47      0.41 o
  10   2   2        7.64        5.59      0.58 o
 -10   3   2        7.97       11.16      0.58 o
  -9   3   2        1.49        1.87      0.44 o
  -8   3   2        1.41        0.97      0.46 o
  -7   3   2        4.54        4.50      0.41 o
  -6   3   2        2.43        2.82      1.06 o
  -5   3   2        2.97        7.98      1.09 o
  -4   3   2      404.20      405.98      4.48 o
  -3   3   2      161.07      195.15      2.85 o
  -2   3   2      328.12      322.80      3.23 o
  -1   3   2      131.70      112.17      1.22 o
   0   3   2      280.80      263.84      1.60 o
   1   3   2       67.99       78.19      1.37 o
   2   3   2        4.96        5.96      0.75 o
   3   3   2      188.25      199.65      2.74 o
   4   3   2        0.22       -0.29      0.73 o
   5   3   2       57.24       63.39      3.00 o
   6   3   2      185.81      190.39      3.80 o
   7   3   2        5.46        3.47      0.40 o
   8   3   2       70.97       68.46      2.28 o
   9   3   2        3.44        3.00      0.43 o
  10   3   2        0.02        0.28      0.34 o
 -10   4   2        0.23        0.24      0.34 o
  -9   4   2        2.86        2.20      0.62 o
  -8   4   2        0.42        0.72      0.45 o
  -7   4   2        0.85        0.84      0.36 o
  -6   4   2       10.77       13.63      0.57 o
  -5   4   2        2.89        4.39      0.70 o
  -4   4   2       48.82       50.44      3.81 o
  -3   4   2       29.82       27.45      1.23 o
  -2   4   2      681.93      734.21      5.46 o
  -1   4   2       58.40       51.82      1.00 o
   0   4   2      671.45      766.23      3.06 o
   1   4   2      590.38      644.34     18.30 o
   2   4   2      653.96      669.29      4.87 o
   3   4   2      743.79      709.09      5.60 o
   4   4   2       73.21       59.45      1.87 o
   5   4   2      155.00      148.33      2.68 o
   6   4   2        3.72        2.20      0.34 o
   7   4   2        1.00        1.16      0.37 o
   8   4   2       25.63       23.17      0.69 o
   9   4   2        0.02       -0.08      0.33 o
  -9   5   2        1.59        1.24      0.52 o
  -8   5   2        9.00        6.99      0.51 o
  -7   5   2       14.22       11.59      0.59 o
  -6   5   2        1.48        0.20      0.34 o
  -5   5   2        0.24       -0.27      0.42 o
  -4   5   2       66.10       61.07      1.52 o
  -3   5   2       54.08       58.51      4.97 o
  -2   5   2      471.05      461.01      3.32 o
  -1   5   2     1185.80     1396.79      7.48 o
   0   5   2      138.30      144.20      2.50 o
   1   5   2      874.42      955.71     17.31 o
   2   5   2      122.88      124.04      1.78 o
   3   5   2       29.84       36.11      1.61 o
   4   5   2       15.47       10.33      1.36 o
   5   5   2       13.39       14.69      1.30 o
   6   5   2       24.70       21.20      0.56 o
   7   5   2       45.11       45.50      2.19 o
   8   5   2       19.20       17.70      0.88 o
   9   5   2        4.76        3.30      0.46 o
  -9   6   2        0.18       -0.06      0.37 o
  -8   6   2       13.87       11.71      0.77 o
  -7   6   2       33.93       36.26      1.17 o
  -6   6   2       70.90       68.05      1.56 o
  -5   6   2        5.45        5.25      0.50 o
  -4   6   2       36.18       33.14      1.36 o
  -3   6   2       33.67       36.60      1.20 o
  -2   6   2       34.93       34.04      1.06 o
  -1   6   2       25.40       19.98      1.40 o
   0   6   2       74.76       77.94      2.10 o
   1   6   2      118.62      110.72      1.78 o
   2   6   2      111.06      100.82      1.78 o
   3   6   2        0.28        0.74      1.05 o
   4   6   2      103.85       99.90      1.35 o
   5   6   2        0.04        0.43      0.43 o
   6   6   2       14.21       13.91      0.63 o
   7   6   2        0.34        0.13      0.41 o
   8   6   2        7.74        5.88      0.56 o
  -8   7   2       34.89       35.56      0.86 o
  -7   7   2       18.51       16.65      0.58 o
  -6   7   2       89.32       94.87      1.78 o
  -5   7   2       55.53       52.61      1.46 o
  -4   7   2        1.21        1.41      0.46 o
  -3   7   2        5.23        4.95      0.48 o
  -2   7   2        4.44        2.69      0.92 o
  -1   7   2        3.18        4.25      0.68 o
   0   7   2      190.18      213.82      8.75 o
   1   7   2      575.12      600.30      4.36 o
   2   7   2       20.83       22.63      1.63 o
   3   7   2     1157.56     1177.48      3.90 o
   4   7   2       11.31       10.88      0.95 o
   5   7   2      189.21      182.42      2.53 o
   6   7   2        0.18        0.21      0.42 o
   7   7   2        4.28        5.06      0.41 o
   8   7   2        6.70        5.74      0.49 o
  -8   8   2        1.04        0.96      0.29 o
  -7   8   2        7.79        7.23      0.39 o
  -6   8   2       30.38       35.98      1.42 o
  -5   8   2       21.24       21.27      1.07 o
  -4   8   2       28.89       28.09      1.22 o
  -3   8   2      202.04      188.12      2.76 o
  -2   8   2        1.27        2.90      0.52 o
  -1   8   2       25.57       25.40      0.77 o
   0   8   2       67.65       61.65      1.15 o
   1   8   2       35.73       33.76      0.68 o
   2   8   2      524.14      515.46      3.60 o
   3   8   2        5.74        4.56      0.57 o
   4   8   2      204.70      209.48     11.57 o
   5   8   2        0.57        0.33      0.70 o
   6   8   2        0.08        0.37      0.42 o
   7   8   2        4.64        5.85      0.37 o
  -6   9   2        5.62        5.61      0.39 o
  -5   9   2        0.21       -0.15      0.41 o
  -4   9   2        6.29        5.97      0.52 o
  -3   9   2      121.33      119.57      1.44 o
  -2   9   2       21.15       20.83      1.13 o
  -1   9   2      304.54      299.52     11.94 o
   0   9   2        0.13        0.30      0.75 o
   1   9   2       77.46       71.31      3.16 o
   2   9   2        0.95        0.52      0.32 o
   3   9   2       21.04       21.19      0.58 o
   4   9   2       19.13       18.07      0.52 o
   5   9   2       78.92       84.72      1.06 o
   6   9   2        5.67        5.39      0.40 o
  -5  10   2        0.03        0.14      0.25 o
  -4  10   2        0.01       -0.10      0.56 o
  -3  10   2        0.58        0.57      0.33 o
  -2  10   2       43.66       47.96      0.73 o
  -1  10   2        3.98        4.60      0.40 o
   0  10   2       25.12       26.04      1.85 o
   1  10   2        8.12       10.03      0.45 o
   2  10   2        1.61        1.80      0.29 o
   3  10   2       18.53       20.07      0.49 o
   4  10   2       14.54       15.64      0.53 o
   5  10   2       10.60       11.26      0.40 o
  -4  11   2        0.10        0.00      0.30 o
  -3  11   2        1.72        1.30      0.24 o
  -2  11   2        0.37        0.48      0.29 o
  -1  11   2        3.69        3.32      0.42 o
   0  11   2        0.05        0.25      0.37 o
   1  11   2        0.03       -0.07      0.34 o
   2  11   2        0.41        0.53      0.28 o
   3  11   2        0.73        0.43      0.35 o
   0  12   2        0.56        0.47      0.25 o
 -10   1   3        0.20        0.26      0.29 o
  -9   1   3        4.68        5.82      0.36 o
  -8   1   3       43.27       42.30      0.58 o
  -7   1   3       15.47       15.97      0.67 o
  -6   1   3      584.53      574.31      3.78 o
  -5   1   3       54.47       49.82      1.45 o
  -4   1   3     1649.27     1731.90     23.64 o
  -3   1   3      401.06      393.70     11.58 o
  -2   1   3     1652.24     1681.28     12.16 o
  -1   1   3     5069.76     5179.76     34.13 o
   0   1   3    10130.57     9462.45     49.97 o
   1   1   3     5715.98     5517.03     46.73 o
   2   1   3     8513.35     8081.97     67.47 o
   3   1   3       93.02      114.15      1.38 o
   4   1   3      971.67      989.48      3.36 o
   5   1   3        1.75        1.23      0.58 o
   6   1   3       89.13       87.83      1.67 o
   7   1   3        6.89        6.19      0.37 o
   8   1   3       17.23       14.12      0.81 o
   9   1   3        1.25        0.50      0.44 o
  10   1   3        6.18        5.56      0.38 o
 -10   2   3        2.20        1.24      0.47 o
  -9   2   3        0.33        0.34      0.28 o
  -8   2   3       15.92       14.13      0.51 o
  -7   2   3      100.52       93.53      3.55 o
  -6   2   3       38.04       34.09      1.19 o
  -5   2   3      313.92      267.42      8.57 o
  -4   2   3       17.70       17.69      1.26 o
  -3   2   3       79.21       71.72      1.86 o
  -2   2   3       34.77       41.10      0.59 o
  -1   2   3     2097.77     2141.70     10.29 o
   0   2   3      556.31      563.84      3.59 o
   1   2   3     6263.68     6498.07     30.92 o
   2   2   3        0.48        0.58      0.62 o
   3   2   3      320.65      354.55      3.53 o
   4   2   3      139.57      146.30      1.81 o
   5   2   3       16.21       13.04      0.72 o
   6   2   3        0.32       -0.23      0.64 o
   7   2   3        2.71        2.80      0.40 o
   8   2   3       11.25       11.87      0.63 o
   9   2   3        0.73        0.99      0.43 o
  10   2   3       16.34       16.81      0.76 o
 -10   3   3        0.22        0.38      0.44 o
  -9   3   3        0.22        0.09      0.42 o
  -8   3   3        0.34       -0.07      0.37 o
  -7   3   3        3.63        2.40      0.39 o
  -6   3   3        0.01        0.46      0.68 o
  -5   3   3        4.49        4.84      0.71 o
  -4   3   3      913.41      860.50      6.70 o
  -3   3   3      113.81       88.40      2.03 o
  -2   3   3     3927.49     3933.69     53.29 o
  -1   3   3      139.04      119.00      1.96 o
   0   3   3      672.01      633.72      6.91 o
   1   3   3        7.03        6.49      0.31 o
   2   3   3       11.15        9.48      0.39 o
   3   3   3       39.77       36.81      0.93 o
   4   3   3       42.17       42.97      1.15 o
   5   3   3       52.74       42.44      1.07 o
   6   3   3       20.38       22.96      0.49 o
   7   3   3      230.16      212.32      2.38 o
   8   3   3        8.46        7.55      0.55 o
   9   3   3       28.18       26.63      0.65 o
  10   3   3        0.49        0.26      0.30 o
 -10   4   3        0.03        0.20      0.34 o
  -9   4   3        1.39        0.80      0.40 o
  -8   4   3        0.33        0.48      0.45 o
  -7   4   3        0.44        0.18      0.35 o
  -6   4   3       14.36       15.27      0.65 o
  -5   4   3       32.25       32.58      1.69 o
  -4   4   3      152.49      163.29      3.96 o
  -3   4   3      466.50      516.68      3.55 o
  -2   4   3      432.63      500.30      3.72 o
  -1   4   3       66.75       78.22      1.04 o
   0   4   3       20.69       18.41      0.61 o
   1   4   3       73.11       59.18      1.40 o
   2   4   3        1.25        1.22      0.53 o
   3   4   3       12.31        7.34      0.66 o
   4   4   3      107.38       93.35      1.65 o
   5   4   3       15.33       16.95      0.90 o
   6   4   3        1.02        1.79      0.32 o
   7   4   3       47.95       45.18      1.84 o
   8   4   3        3.07        2.13      0.46 o
   9   4   3       12.83       12.28      0.45 o
  -9   5   3        0.29        0.03      0.50 o
  -8   5   3        4.60        5.14      0.48 o
  -7   5   3        5.01        5.63      0.44 o
  -6   5   3       30.33       30.93      1.18 o
  -5   5   3        2.77        4.94      0.50 o
  -4   5   3      124.07      103.12      2.13 o
  -3   5   3       22.33       25.76      1.02 o
  -2   5   3      311.08      295.21      2.89 o
  -1   5   3        6.63        9.44      0.52 o
   0   5   3       31.18       39.25      1.06 o
   1   5   3       42.08       52.27      1.50 o
   2   5   3        9.62        7.64      1.10 o
   3   5   3       44.81       47.38      1.29 o
   4   5   3       25.62       22.93      1.08 o
   5   5   3       65.75       76.43      1.02 o
   6   5   3       55.62       58.93      0.83 o
   7   5   3        6.12        8.62      0.54 o
   8   5   3       31.91       31.97      0.99 o
   9   5   3        5.71        6.38      0.28 o
  -9   6   3        0.08        0.32      0.39 o
  -8   6   3       25.05       22.76      0.95 o
  -7   6   3       20.59       21.68      0.94 o
  -6   6   3       25.95       24.79      0.94 o
  -5   6   3       16.76       13.07      0.60 o
  -4   6   3        7.07        7.19      0.62 o
  -3   6   3        1.50        1.96      0.58 o
  -2   6   3       24.02       20.36      0.89 o
  -1   6   3       44.18       53.06      3.62 o
   0   6   3       14.35       15.56      1.19 o
   1   6   3      143.12      154.71      2.08 o
   2   6   3        0.42       -0.23      0.77 o
   3   6   3        3.26        2.15      1.10 o
   4   6   3        0.06       -0.10      0.58 o
   5   6   3        7.38        7.04      0.82 o
   6   6   3        6.41        8.39      1.02 o
   7   6   3        1.84        1.82      0.41 o
   8   6   3        1.25        1.05      0.43 o
  -8   7   3        3.78        2.93      0.52 o
  -7   7   3        4.20        6.18      0.48 o
  -6   7   3       38.72       39.14      1.25 o
  -5   7   3       74.26       65.44      1.58 o
  -4   7   3        5.14        4.67      0.50 o
  -3   7   3      182.14      184.71      5.21 o
  -2   7   3        2.61        4.76      1.07 o
  -1   7   3        0.00        0.70      1.05 o
   0   7   3       44.24       51.91      1.77 o
   1   7   3       12.93        9.61      1.20 o
   2   7   3       48.02       41.66      1.07 o
   3   7   3        0.91        1.45      0.49 o
   4   7   3      147.60      137.99      2.24 o
   5   7   3        0.03       -0.05      0.69 o
   6   7   3        1.00        1.00      0.61 o
   7   7   3        0.00        0.04      0.52 o
   8   7   3        1.31        0.72      0.21 o
  -7   8   3       12.72       12.75      0.46 o
  -6   8   3        0.00        0.28      0.42 o
  -5   8   3        3.36        2.00      0.75 o
  -4   8   3      109.37      100.27      2.17 o
  -3   8   3        1.76        3.31      0.53 o
  -2   8   3        2.70        1.77      0.50 o
  -1   8   3       76.93       69.24      1.12 o
   0   8   3       47.35       52.87      1.50 o
   1   8   3      108.52      106.68      1.60 o
   2   8   3        0.47        0.29      0.33 o
   3   8   3        1.35        1.91      0.40 o
   4   8   3       29.56       27.85      0.81 o
   5   8   3       13.55       12.26      0.60 o
   6   8   3       13.61       15.12      0.67 o
   7   8   3       46.83       52.97      0.99 o
  -6   9   3        0.06        0.07      0.24 o
  -5   9   3       23.78       24.91      0.65 o
  -4   9   3      115.05      119.50      6.25 o
  -3   9   3       45.12       46.77      0.98 o
  -2   9   3      156.63      145.44      1.58 o
  -1   9   3       39.83       38.89      1.21 o
   0   9   3       13.80       11.46      0.59 o
   1   9   3       75.15       76.00      0.98 o
   2   9   3       15.15       13.07      0.45 o
   3   9   3        5.62        5.34      0.42 o
   4   9   3        4.62        4.57      0.38 o
   5   9   3        0.77        1.09      0.44 o
   6   9   3       16.59       19.45      0.50 o
  -5  10   3        9.86        8.03      0.57 o
  -4  10   3       21.93       23.41      0.54 o
  -3  10   3       45.31       44.72      1.31 o
  -2  10   3        0.01        0.15      0.36 o
  -1  10   3        6.49        6.88      0.61 o
   0  10   3       45.22       44.15      0.91 o
   1  10   3        5.91        4.73      0.38 o
   2  10   3       12.48       13.72      0.38 o
   3  10   3       51.88       53.96      0.68 o
   4  10   3        0.34        0.32      0.36 o
   5  10   3       21.03       22.34      0.47 o
  -4  11   3        3.63        4.03      0.34 o
  -3  11   3        6.31        5.25      0.52 o
  -2  11   3       11.17       11.92      0.40 o
  -1  11   3        1.04        1.01      0.39 o
   0  11   3       29.56       30.03      0.85 o
   1  11   3        5.98        6.69      0.41 o
   2  11   3        3.13        3.24      0.50 o
   3  11   3        0.00        0.21      0.20 o
 -10   0   4        1.28        1.42      0.40 o
  -9   0   4      107.83      116.22      1.29 o
  -8   0   4      439.42      425.22      5.62 o
  -7   0   4      217.79      226.43      2.20 o
  -6   0   4     1142.24     1121.12     44.63 o
  -5   0   4        2.54        2.65      0.54 o
  -4   0   4      172.18      193.05      1.93 o
  -3   0   4     1261.86     1164.87     12.32 o
  -2   0   4     2937.49     2822.36     31.83 o
  -1   0   4        6.92       15.83      0.51 o
   0   0   4     1679.98     1711.20     64.08 o
   1   0   4      504.25      557.80      3.44 o
   2   0   4      396.84      385.99      2.22 o
   3   0   4     2523.73     2599.49      7.82 o
   4   0   4     2982.34     3142.69     10.52 o
   5   0   4      856.23     1019.56      6.64 o
   6   0   4      440.07      419.63      5.26 o
   7   0   4       11.36       12.53      0.86 o
   8   0   4        3.74        2.34      0.68 o
   9   0   4       20.61       22.12      0.94 o
  10   0   4        0.00       -0.17      0.23 o
 -10   1   4        8.23        7.19      0.41 o
  -9   1   4        0.50        0.17      0.30 o
  -8   1   4       23.01       23.45      0.52 o
  -7   1   4      329.67      326.18      3.85 o
  -6   1   4        2.24        2.83      0.56 o
  -5   1   4        0.28        1.19      0.42 o
  -4   1   4      587.21      570.91      2.83 o
  -3   1   4     1155.43     1206.21      6.43 o
  -2   1   4      525.78      502.96      4.12 o
  -1   1   4     4872.90     4992.39    105.43 o
   0   1   4     4052.46     3926.32     27.72 o
   1   1   4    13904.29    13399.06     44.62 o
   2   1   4     1113.90     1134.73      3.91 o
   3   1   4       30.09       38.50      0.69 o
   4   1   4       32.08       32.70      0.81 o
   5   1   4      232.46      250.38      7.86 o
   6   1   4       47.49       49.25      2.02 o
   7   1   4        7.55        7.46      0.55 o
   8   1   4       42.15       38.84      0.90 o
   9   1   4        1.16        2.01      0.45 o
  10   1   4        1.02        1.69      0.29 o
 -10   2   4       25.57       29.19      0.80 o
  -9   2   4       22.47       19.15      0.67 o
  -8   2   4        1.84        2.27      0.34 o
  -7   2   4       40.37       35.77      0.99 o
  -6   2   4       60.77       65.86      1.59 o
  -5   2   4        0.27        0.46      0.58 o
  -4   2   4     1927.82     2075.08     10.12 o
  -3   2   4       41.61       52.73      3.03 o
  -2   2   4      588.51      566.85      2.90 o
  -1   2   4      531.15      556.08      3.24 o
   0   2   4     7517.23     7683.26    456.42 o
   1   2   4     3189.55     3262.35     29.23 o
   2   2   4     5633.20     5668.29     31.73 o
   3   2   4      375.58      359.25      6.06 o
   4   2   4      311.24      277.80      5.96 o
   5   2   4       28.28       21.26      0.72 o
   6   2   4       51.64       46.98      0.70 o
   7   2   4       48.74       50.39      1.15 o
   8   2   4       53.38       49.14      0.97 o
   9   2   4        3.91        5.20      0.47 o
  10   2   4       17.31       18.66      0.38 o
 -10   3   4        0.62        0.95      0.43 o
  -9   3   4        0.30        0.15      0.42 o
  -8   3   4        5.11        4.52      0.42 o
  -7   3   4       40.08       44.99      0.94 o
  -6   3   4        5.60        3.35      0.67 o
  -5   3   4        2.22        2.47      0.64 o
  -4   3   4       46.37       60.34      1.99 o
  -3   3   4      189.08      171.93      2.72 o
  -2   3   4      360.97      372.89      3.97 o
  -1   3   4      187.87      203.18      2.17 o
   0   3   4        4.69        4.93      0.45 o
   1   3   4      138.44      135.61      1.31 o
   2   3   4      582.90      613.38      8.64 o
   3   3   4        8.52        8.70      0.51 o
   4   3   4       32.26       30.45      0.96 o
   5   3   4        8.04       10.57      0.64 o
   6   3   4        0.70        1.87      0.35 o
   7   3   4        6.52        5.27      0.53 o
   8   3   4        1.53        3.25      0.51 o
   9   3   4        7.39        6.58      0.45 o
  10   3   4        0.15        0.31      0.25 o
 -10   4   4        6.37        7.43      0.43 o
  -9   4   4        5.37        5.52      0.47 o
  -8   4   4        5.69        5.37      0.44 o
  -7   4   4       15.44       12.94      0.62 o
  -6   4   4        2.54        2.20      0.44 o
  -5   4   4       23.86       18.49      1.44 o
  -4   4   4       12.12       23.23      1.02 o
  -3   4   4      237.38      244.95      5.65 o
  -2   4   4      514.83      509.36      2.71 o
  -1   4   4     1469.91     1567.75      5.40 o
   0   4   4     1166.71     1262.33      4.44 o
   1   4   4      607.09      661.42      3.52 o
   2   4   4      418.45      439.49      9.79 o
   3   4   4       31.41       38.99      1.32 o
   4   4   4      262.32      295.47      9.79 o
   5   4   4       56.67       52.72      2.08 o
   6   4   4       63.65       64.02      1.25 o
   7   4   4       12.09       10.72      0.61 o
   8   4   4        5.83        4.91      0.50 o
   9   4   4        5.46        6.53      0.54 o
  -9   5   4       10.14       10.97      0.71 o
  -8   5   4        5.13        5.28      0.48 o
  -7   5   4       37.00       37.56      1.66 o
  -6   5   4        0.31        0.20      0.33 o
  -5   5   4       65.74       65.49      1.36 o
  -4   5   4       26.45       23.13      1.02 o
  -3   5   4      356.11      359.61      3.24 o
  -2   5   4        6.89       14.73      0.65 o
  -1   5   4      893.36     1050.56     14.22 o
   0   5   4      431.51      550.00      5.98 o
   1   5   4       89.38      127.06      1.71 o
   2   5   4      171.99      192.40      3.46 o
   3   5   4        0.01        0.35      0.92 o
   4   5   4       59.86       57.50      2.20 o
   5   5   4       29.17       30.07      0.72 o
   6   5   4       66.19       65.12      1.60 o
   7   5   4       11.70       11.77      0.46 o
   8   5   4        2.98        2.26      0.55 o
   9   5   4        5.34        4.67      0.33 o
  -9   6   4        1.76        2.00      0.41 o
  -8   6   4        0.32        0.48      0.58 o
  -7   6   4        3.83        4.80      0.50 o
  -6   6   4       13.93       13.79      0.88 o
  -5   6   4        0.86        0.42      0.41 o
  -4   6   4       54.07       51.35      1.15 o
  -3   6   4        5.69        5.53      1.01 o
  -2   6   4        2.65        2.41      0.53 o
  -1   6   4        0.00        0.11      0.55 o
   0   6   4        8.36        9.86      1.61 o
   1   6   4       86.75       86.56      2.46 o
   2   6   4      145.13      147.06      3.29 o
   3   6   4      222.21      225.77      4.17 o
   4   6   4        4.08        4.44      0.64 o
   5   6   4       39.61       38.90      1.30 o
   6   6   4        6.84        6.90      0.79 o
   7   6   4        0.30        0.45      0.37 o
   8   6   4        2.69        3.32      0.45 o
  -8   7   4        8.62        8.69      0.62 o
  -7   7   4        6.21        7.77      0.50 o
  -6   7   4       38.03       35.99      1.22 o
  -5   7   4       65.53       57.35      1.51 o
  -4   7   4       90.73       87.08      2.52 o
  -3   7   4        9.25        7.76      0.56 o
  -2   7   4       23.43       28.08      0.69 o
  -1   7   4       44.84       44.26      1.99 o
   0   7   4        3.75        1.54      0.71 o
   1   7   4       14.45       13.24      1.33 o
   2   7   4        2.30        3.37      0.45 o
   3   7   4        3.92        5.77      0.89 o
   4   7   4        1.20        1.34      0.82 o
   5   7   4        0.28        0.25      0.70 o
   6   7   4        6.66        6.49      0.75 o
   7   7   4        4.58        4.84      0.41 o
   8   7   4        0.06       -0.09      0.29 o
  -7   8   4        0.13        0.29      0.33 o
  -6   8   4       57.38       57.05      1.32 o
  -5   8   4       18.41       19.90      1.03 o
  -4   8   4      121.10      116.59      2.03 o
  -3   8   4       42.66       42.93      0.96 o
  -2   8   4       40.34       42.64      1.14 o
  -1   8   4       16.71       15.77      0.53 o
   0   8   4        1.32        1.65      0.81 o
   1   8   4        0.86        0.41      0.36 o
   2   8   4        2.65        3.34      0.52 o
   3   8   4        5.65        4.42      0.43 o
   4   8   4        0.06        0.48      0.50 o
   5   8   4       14.49       15.27      0.47 o
   6   8   4        0.00        0.13      0.27 o
   7   8   4        1.64        1.60      0.43 o
  -6   9   4        0.06        0.05      0.24 o
  -5   9   4        1.28        2.16      0.40 o
  -4   9   4        0.70        0.01      0.71 o
  -3   9   4        9.34        8.10      0.60 o
  -2   9   4       21.52       23.98      0.77 o
  -1   9   4       63.23       58.91      0.99 o
   0   9   4        5.39        4.37      0.52 o
   1   9   4       79.29       80.06      1.16 o
   2   9   4        1.37        0.44      0.31 o
   3   9   4       20.14       19.97      0.66 o
   4   9   4       11.35       12.21      0.59 o
   5   9   4        1.16        0.80      0.40 o
   6   9   4        9.68        9.50      0.40 o
  -5  10   4        0.63        0.44      0.46 o
  -4  10   4        0.40        0.27      0.33 o
  -3  10   4       19.49       20.15      0.60 o
  -2  10   4        1.19        0.70      0.44 o
  -1  10   4       13.93       14.68      0.78 o
   0  10   4        1.74        3.24      0.37 o
   1  10   4        8.56        8.43      0.42 o
   2  10   4        0.04       -0.20      0.25 o
   3  10   4       13.84       12.82      0.42 o
   4  10   4       19.11       20.68      0.54 o
   5  10   4        1.33        1.34      0.27 o
  -4  11   4        0.63        0.70      0.28 o
  -3  11   4       12.91       14.84      0.42 o
  -2  11   4        9.17        9.43      0.37 o
  -1  11   4       10.68       12.77      0.69 o
   0  11   4        0.31        0.55      0.54 o
   1  11   4        0.90        0.98      0.50 o
   2  11   4        3.17        2.96      0.28 o
   3  11   4        7.08        5.93      0.33 o
 -10   1   5        0.00        0.06      0.31 o
  -9   1   5        0.04        0.27      0.29 o
  -8   1   5        4.38        4.41      0.51 o
  -7   1   5        3.46        3.41      0.51 o
  -6   1   5       16.52       13.60      0.87 o
  -5   1   5       28.14       26.28      0.82 o
  -4   1   5      453.00      438.72      3.06 o
  -3   1   5      408.57      371.67      1.93 o
  -2   1   5      875.56      850.38      3.26 o
  -1   1   5     1594.45     1589.53      5.50 o
   0   1   5     2753.72     2841.61     23.11 o
   1   1   5     5715.84     5616.67    123.35 o
   2   1   5      843.12      853.76      3.57 o
   3   1   5     1616.57     1693.04      6.25 o
   4   1   5       43.63       54.97      1.43 o
   5   1   5        0.19        1.87      0.93 o
   6   1   5        2.23        3.04      0.43 o
   7   1   5       32.99       29.10      0.81 o
   8   1   5        1.00        1.25      0.48 o
   9   1   5        4.46        3.87      0.44 o
  10   1   5        0.10        0.02      0.18 o
 -10   2   5        0.15        0.13      0.30 o
  -9   2   5        4.28        4.54      0.32 o
  -8   2   5        3.45        5.34      0.37 o
  -7   2   5       25.13       28.27      0.85 o
  -6   2   5        0.05       -0.17      0.66 o
  -5   2   5        1.23        3.25      0.69 o
  -4   2   5       14.34       18.65      0.86 o
  -3   2   5      134.37      158.00      2.57 o
  -2   2   5      460.12      478.71      3.58 o
  -1   2   5      963.66      953.29      4.49 o
   0   2   5     1191.06     1194.12     15.06 o
   1   2   5     1570.57     1566.44      4.66 o
   2   2   5      203.84      220.93      3.08 o
   3   2   5       23.41       24.20      1.26 o
   4   2   5      130.22      150.67      1.78 o
   5   2   5       26.75       21.63      1.37 o
   6   2   5        7.38        6.73      0.47 o
   7   2   5       71.36       67.43      1.11 o
   8   2   5       23.73       22.78      0.72 o
   9   2   5       24.77       26.26      0.64 o
  10   2   5        7.28        6.29      0.31 o
 -10   3   5        3.27        5.21      0.47 o
  -9   3   5        7.86        9.25      0.53 o
  -8   3   5        0.58        0.17      0.38 o
  -7   3   5        3.10        4.02      0.52 o
  -6   3   5       11.68       11.15      0.57 o
  -5   3   5       67.96       68.74      2.20 o
  -4   3   5       36.14       26.47      1.44 o
  -3   3   5       50.21       57.52      1.72 o
  -2   3   5       18.85       17.72      0.67 o
  -1   3   5       62.46       42.33      0.65 o
   0   3   5     1462.03     1588.94     14.60 o
   1   3   5       90.58      110.98      1.31 o
   2   3   5       12.11       23.92      0.55 o
   3   3   5      536.62      526.23      3.63 o
   4   3   5       49.49       42.16      1.21 o
   5   3   5      131.79      143.65      3.02 o
   6   3   5       57.17       52.82      1.80 o
   7   3   5       43.61       42.74      1.28 o
   8   3   5      120.25      116.28      1.68 o
   9   3   5       12.20       13.39      0.49 o
 -10   4   5        5.89       10.30      0.43 o
  -9   4   5       26.73       27.29      0.66 o
  -8   4   5        3.03        5.04      0.42 o
  -7   4   5       52.58       46.67      0.95 o
  -6   4   5        1.23        1.51      0.33 o
  -5   4   5       17.47       17.99      1.51 o
  -4   4   5      111.31      114.67      3.41 o
  -3   4   5        0.06        1.44      0.54 o
  -2   4   5      511.46      535.73      5.02 o
  -1   4   5      903.21     1028.45      3.45 o
   0   4   5      664.31      775.65      3.65 o
   1   4   5     1293.31     1496.40      9.28 o
   2   4   5      355.14      391.18      4.58 o
   3   4   5        4.45        2.89      0.66 o
   4   4   5       97.72       99.79      2.64 o
   5   4   5        0.03       -0.53      0.53 o
   6   4   5        7.18        5.34      0.42 o
   7   4   5       81.26       86.10      1.59 o
   8   4   5        0.72        0.17      0.41 o
   9   4   5       19.95       18.40      0.61 o
  -9   5   5        8.91        9.91      0.68 o
  -8   5   5        0.46        0.63      0.42 o
  -7   5   5        0.11        0.29      0.42 o
  -6   5   5        6.46        8.61      0.37 o
  -5   5   5       17.37       17.47      0.53 o
  -4   5   5       31.33       26.89      1.32 o
  -3   5   5        0.52        0.89      0.60 o
  -2   5   5      237.24      247.30      2.50 o
  -1   5   5       30.39       28.34      0.77 o
   0   5   5     1034.55     1158.74     20.63 o
   1   5   5        0.02       -0.05      0.86 o
   2   5   5       10.24       10.08      1.23 o
   3   5   5       70.08       62.12      2.20 o
   4   5   5      368.34      369.57      5.27 o
   5   5   5       37.44       41.94      1.05 o
   6   5   5       14.47       16.76      0.53 o
   7   5   5       10.05       11.22      0.45 o
   8   5   5        6.12        5.83      0.54 o
   9   5   5       17.80       17.10      0.46 o
  -9   6   5        3.25        2.89      0.42 o
  -8   6   5        0.60        0.61      0.63 o
  -7   6   5       24.73       24.31      0.94 o
  -6   6   5        0.95        1.76      0.45 o
  -5   6   5        3.17        6.20      0.50 o
  -4   6   5        7.43        7.93      0.36 o
  -3   6   5        6.02        6.86      0.73 o
  -2   6   5        0.02       -0.05      0.55 o
  -1   6   5      109.49      126.78      9.23 o
   0   6   5        0.63        0.35      0.84 o
   1   6   5       42.94       35.53      1.81 o
   2   6   5      121.24      132.94      3.23 o
   3   6   5      634.00      633.25      8.76 o
   4   6   5       87.66       86.65      1.75 o
   5   6   5      211.65      200.47      2.62 o
   6   6   5        0.10       -0.51      0.64 o
   8   6   5        1.39        0.58      0.25 o
  -8   7   5        6.06        3.87      0.56 o
  -7   7   5        0.05        0.72      0.41 o
  -6   7   5        4.07        5.31      0.71 o
  -5   7   5       28.05       28.28      1.18 o
  -4   7   5      201.44      183.16      2.47 o
  -3   7   5       86.78       87.98      2.43 o
  -2   7   5      137.53      135.21      1.64 o
  -1   7   5       14.97       11.30      1.40 o
   0   7   5       95.18      109.76      4.29 o
   1   7   5       26.72       30.01      1.27 o
   2   7   5      191.86      199.09      1.79 o
   3   7   5      153.56      149.49      1.60 o
   4   7   5       41.96       43.13      1.40 o
   5   7   5       14.59       12.75      0.95 o
   6   7   5        2.99        3.06      0.47 o
   7   7   5        1.01        1.11      0.49 o
  -7   8   5        6.44        8.14      0.40 o
  -6   8   5        0.22       -0.04      0.60 o
  -5   8   5       31.55       34.69      1.22 o
  -4   8   5       33.05       29.00      1.16 o
  -3   8   5        7.49        6.96      0.45 o
  -2   8   5        1.38        2.16      0.39 o
  -1   8   5        7.74        7.03      0.44 o
   0   8   5      124.75      115.79      2.14 o
   1   8   5        4.45        3.82      0.41 o
   2   8   5       45.92       41.28      0.94 o
   3   8   5        1.01        0.69      0.38 o
   4   8   5        0.01       -0.08      0.33 o
   5   8   5       14.84       17.20      0.64 o
   6   8   5        4.74        5.26      0.32 o
   7   8   5        3.00        3.98      0.41 o
  -6   9   5        2.70        3.34      0.41 o
  -5   9   5        0.19        0.37      0.61 o
  -4   9   5       16.52       17.28      0.98 o
  -3   9   5       12.53       11.00      0.84 o
  -2   9   5       61.38       60.69      1.53 o
  -1   9   5        3.91        4.29      0.42 o
   0   9   5        5.09        4.91      0.54 o
   1   9   5       25.24       24.79      0.73 o
   2   9   5        6.00        4.87      0.41 o
   3   9   5        2.92        3.03      0.37 o
   4   9   5        3.03        3.59      0.48 o
   5   9   5        3.16        3.05      0.50 o
   6   9   5        3.50        3.37      0.43 o
  -5  10   5        0.56        0.81      0.45 o
  -4  10   5       14.25       15.23      0.48 o
  -3  10   5        0.24        0.52      0.58 o
  -2  10   5       26.56       33.43      1.03 o
  -1  10   5        4.82        7.45      0.52 o
   0  10   5        0.00        0.24      0.34 o
   1  10   5       31.78       35.57      0.61 o
   2  10   5        0.33        0.53      0.31 o
   3  10   5        7.67        9.01      0.36 o
   4  10   5       12.82       12.47      0.46 o
   5  10   5        0.00        0.18      0.31 o
  -3  11   5        3.70        2.92      0.26 o
  -2  11   5        5.29        6.55      0.36 o
  -1  11   5        0.90        1.49      0.52 o
   0  11   5       11.61       12.52      0.71 o
   1  11   5        1.30        1.04      0.29 o
   2  11   5        4.08        3.99      0.28 o
 -10   0   6        5.10        3.32      0.51 o
  -9   0   6       18.63       18.16      0.73 o
  -8   0   6       35.06       39.97      1.15 o
  -7   0   6      362.34      374.66      5.24 o
  -6   0   6      123.10      105.17      2.76 o
  -5   0   6       15.09       12.11      0.76 o
  -4   0   6     1841.39     1814.70     18.15 o
  -3   0   6       77.90       82.21      1.19 o
  -2   0   6     3577.32     3630.70     83.57 o
  -1   0   6      897.50      834.69      3.20 o
   0   0   6     1348.45     1257.20      7.43 o
   1   0   6        0.10        0.81      0.55 o
   2   0   6      350.41      319.52      2.74 o
   3   0   6      157.05      167.15      2.06 o
   4   0   6      354.57      305.81      3.94 o
   5   0   6       80.25       77.72      2.26 o
   6   0   6        1.80        2.33      0.65 o
   7   0   6       93.34       88.93      1.77 o
   8   0   6        4.44        4.85      0.74 o
   9   0   6        2.66        2.90      0.59 o
  10   0   6        2.01        2.15      0.33 o
 -10   1   6       11.86       14.70      0.56 o
  -9   1   6       20.18       18.58      0.44 o
  -8   1   6       77.90       77.12      1.14 o
  -7   1   6      118.39      119.40      1.14 o
  -6   1   6       97.19       86.74      5.17 o
  -5   1   6       74.41       62.47      1.44 o
  -4   1   6      309.33      332.00      3.23 o
  -3   1   6      130.45      126.42      1.48 o
  -2   1   6      208.11      187.74      1.27 o
  -1   1   6      111.16      114.77      1.11 o
   0   1   6      490.38      492.02      1.23 o
   1   1   6      477.19      487.17      2.58 o
   2   1   6       74.28       66.93      1.27 o
   3   1   6      731.55      834.07     14.28 o
   4   1   6       14.31       14.83      1.64 o
   5   1   6       48.32       53.76      2.04 o
   6   1   6      103.01       99.56      2.10 o
   7   1   6        6.41        5.85      0.55 o
   8   1   6       28.83       23.32      0.73 o
   9   1   6        0.45        0.73      0.29 o
  10   1   6        0.07        0.11      0.18 o
 -10   2   6        3.65        5.44      0.34 o
  -9   2   6        2.56        2.65      0.30 o
  -8   2   6       37.13       33.86      0.85 o
  -7   2   6      326.81      334.23      1.89 o
  -6   2   6      145.13      125.29      6.66 o
  -5   2   6      208.83      209.30      5.56 o
  -4   2   6      123.51      109.27      4.78 o
  -3   2   6       10.90        7.86      0.48 o
  -2   2   6       74.12       73.85      1.69 o
  -1   2   6      167.73      178.52      1.86 o
   0   2   6      727.42      731.63      7.28 o
   1   2   6       86.99       92.01      1.23 o
   2   2   6       10.06       12.81      0.65 o
   3   2   6      774.37      770.92     27.67 o
   4   2   6      137.49      158.76      8.60 o
   5   2   6      122.30      121.51      2.88 o
   6   2   6        3.86        4.10      0.44 o
   7   2   6        4.12        3.57      0.52 o
   8   2   6        2.45        2.06      0.48 o
   9   2   6        1.25        0.79      0.37 o
 -10   3   6       19.05       23.90      0.62 o
  -9   3   6        2.87        2.14      0.34 o
  -8   3   6        4.70        4.02      0.41 o
  -7   3   6       70.75       67.23      1.12 o
  -6   3   6      127.47      129.73      1.50 o
  -5   3   6       66.87       64.41      1.59 o
  -4   3   6       33.69       28.66      1.44 o
  -3   3   6        1.09        1.81      0.77 o
  -2   3   6      323.57      333.30      2.10 o
  -1   3   6        0.02        0.32      0.33 o
   0   3   6     3186.18     3272.58     50.04 o
   1   3   6      333.10      362.42      5.05 o
   2   3   6      582.23      622.58      4.24 o
   3   3   6      577.75      575.21     17.23 o
   4   3   6       14.26       11.05      0.80 o
   5   3   6       41.23       42.07      2.60 o
   6   3   6       20.22       20.26      1.39 o
   7   3   6        4.86        6.59      0.54 o
   8   3   6       50.96       52.36      0.92 o
   9   3   6        0.29        0.53      0.32 o
  -9   4   6       14.46       17.47      0.56 o
  -8   4   6       11.24       12.82      0.50 o
  -7   4   6       13.05       15.09      0.64 o
  -6   4   6        5.23        6.37      0.50 o
  -5   4   6      133.46      149.23      2.75 o
  -4   4   6      112.31      122.58      3.18 o
  -3   4   6      711.09      752.47      4.43 o
  -2   4   6      234.08      268.90      2.08 o
  -1   4   6       12.89       14.77      0.52 o
   0   4   6       66.38       65.71      1.34 o
   1   4   6      469.49      481.34     11.77 o
   2   4   6      196.21      209.30      3.48 o
   3   4   6       19.95       24.62      1.58 o
   4   4   6       31.13       34.03      1.76 o
   5   4   6       26.93       31.87      0.73 o
   6   4   6        3.22        3.31      0.43 o
   7   4   6       35.17       37.10      0.85 o
   8   4   6        7.87        9.66      0.50 o
   9   4   6        9.14        8.24      0.84 o
  -9   5   6        8.65       11.20      0.68 o
  -8   5   6        3.83        2.03      0.36 o
  -7   5   6        1.84        1.99      0.36 o
  -6   5   6        5.04        5.21      0.45 o
  -5   5   6        2.24        2.10      0.37 o
  -4   5   6       79.36       77.51      1.73 o
  -3   5   6      289.10      281.72      2.95 o
  -2   5   6      173.06      175.90      1.94 o
  -1   5   6      326.06      337.03      4.78 o
   0   5   6        8.30        8.34      0.60 o
   1   5   6      200.05      188.96      3.45 o
   2   5   6      107.62      100.55      2.70 o
   3   5   6      271.58      267.65      4.43 o
   4   5   6      396.90      408.04      2.25 o
   5   5   6       73.17       72.78      1.15 o
   6   5   6       34.58       31.10      0.83 o
   7   5   6        6.17        6.90      0.65 o
   8   5   6        3.36        3.27      0.42 o
  -9   6   6        5.19        5.29      0.44 o
  -8   6   6       29.31       31.85      1.04 o
  -7   6   6       56.32       59.37      5.53 o
  -6   6   6      113.78      119.88      1.75 o
  -5   6   6       15.74       13.17      0.59 o
  -4   6   6       38.92       34.69      0.57 o
  -3   6   6       18.45       18.63      1.08 o
  -2   6   6       94.87       90.48      2.83 o
  -1   6   6       79.51       77.13      5.07 o
   0   6   6      175.22      180.86      3.42 o
   1   6   6        0.53        0.53      0.93 o
   2   6   6       49.69       53.15      2.15 o
   3   6   6      193.25      190.23      3.65 o
   4   6   6      214.91      200.13      2.63 o
   5   6   6      108.33      104.29      1.94 o
   6   6   6       14.76       14.58      0.90 o
   7   6   6        1.26        1.18      0.51 o
   8   6   6        2.17        1.35      0.30 o
  -8   7   6       14.85       15.26      0.69 o
  -7   7   6       23.16       26.88      2.10 o
  -6   7   6      101.20      103.76      1.78 o
  -5   7   6      271.12      268.24      8.37 o
  -4   7   6       44.92       39.38      1.27 o
  -3   7   6      546.07      508.91      3.35 o
  -2   7   6       12.61       11.65      0.49 o
  -1   7   6      127.44      119.54      1.53 o
   0   7   6       82.71       87.73      1.00 o
   1   7   6       65.35       63.36      0.80 o
   2   7   6      269.16      276.39      1.67 o
   3   7   6      207.17      192.28      1.73 o
   4   7   6      194.58      189.79      2.60 o
   5   7   6       25.23       21.55      0.73 o
   6   7   6        5.27        5.02      0.47 o
   7   7   6        5.33        6.90      0.38 o
  -7   8   6       22.65       21.75      0.56 o
  -6   8   6        4.47        3.79      0.64 o
  -5   8   6       56.46       56.52      1.42 o
  -4   8   6       44.45       39.54      1.29 o
  -3   8   6        8.40        6.36      0.45 o
  -2   8   6        0.01       -0.20      0.37 o
  -1   8   6        1.07        1.14      0.37 o
   0   8   6       15.17       10.87      0.48 o
   1   8   6        0.26        0.26      0.36 o
   2   8   6       11.45       11.47      0.48 o
   3   8   6        3.45        3.94      0.39 o
   4   8   6       25.01       23.57      0.69 o
   5   8   6       21.51       25.28      0.74 o
   6   8   6        1.31        2.06      0.33 o
   7   8   6       11.55       13.04      0.44 o
  -6   9   6        0.35        0.22      0.31 o
  -5   9   6        1.16        1.21      0.61 o
  -4   9   6        2.21        1.95      0.69 o
  -3   9   6       25.39       27.98      1.39 o
  -2   9   6       27.39       25.95      0.62 o
  -1   9   6       77.16       73.74      0.91 o
   0   9   6        4.27        4.46      0.52 o
   1   9   6       14.59       13.91      0.49 o
   2   9   6        3.62        3.28      0.40 o
   3   9   6        1.54        1.44      0.34 o
   4   9   6        0.50        0.57      0.43 o
   5   9   6        0.01        0.01      0.36 o
   6   9   6        0.04        0.09      0.32 o
  -5  10   6        2.42        2.86      0.46 o
  -4  10   6        0.15        0.49      0.34 o
  -3  10   6       26.98       26.35      0.93 o
  -2  10   6        7.21        7.01      0.45 o
  -1  10   6       37.44       38.40      1.11 o
   0  10   6        1.66        0.52      0.57 o
   1  10   6        3.84        3.40      0.46 o
   2  10   6        0.02        0.21      0.30 o
   3  10   6        0.64        0.55      0.36 o
   4  10   6        0.17        0.46      0.43 o
   5  10   6        1.22        0.82      0.25 o
  -3  11   6       34.94       38.79      0.49 o
  -2  11   6        5.57        4.50      0.29 o
  -1  11   6       25.76       28.75      0.83 o
   0  11   6       12.17       11.73      0.90 o
   1  11   6       13.47       14.32      0.39 o
   2  11   6       23.76       25.63      0.47 o
 -10   1   7        9.42       10.50      0.59 o
  -9   1   7       35.69       40.70      0.81 o
  -8   1   7       87.10       88.97      2.86 o
  -7   1   7      337.66      339.44      2.33 o
  -6   1   7      303.33      294.09      4.13 o
  -5   1   7      586.51      614.59     18.10 o
  -4   1   7      290.70      284.96      2.49 o
  -3   1   7       20.73       41.13      0.80 o
  -2   1   7       45.79       47.14      0.94 o
  -1   1   7      115.85       95.57      1.06 o
   0   1   7       24.78       35.00      0.82 o
   1   1   7        0.80        1.34      0.46 o
   2   1   7       67.76       90.10      4.76 o
   3   1   7      327.97      302.16     12.23 o
   4   1   7        5.85        1.95      0.80 o
   5   1   7       36.19       32.34      1.64 o
   6   1   7       51.40       49.65      1.44 o
   7   1   7       15.37       14.25      0.64 o
   8   1   7       23.67       20.97      0.68 o
   9   1   7        3.90        3.35      0.29 o
 -10   2   7        2.31        2.82      0.27 o
  -9   2   7        1.35        1.31      0.28 o
  -8   2   7      113.75      111.07      1.36 o
  -7   2   7       77.04       74.60      0.95 o
  -6   2   7      400.06      372.67      4.73 o
  -5   2   7       54.52       57.87      1.42 o
  -4   2   7       58.05       60.88      2.59 o
  -3   2   7      104.59      119.55      1.38 o
  -2   2   7       21.24       20.92      0.68 o
  -1   2   7       98.55      103.65      1.56 o
   0   2   7     1975.19     2072.96     22.35 o
   1   2   7      723.97      722.58      3.57 o
   2   2   7      334.71      354.49      5.85 o
   3   2   7     1037.24      954.74     22.37 o
   4   2   7       29.59       31.78      1.70 o
   5   2   7       94.35       96.01      2.71 o
   6   2   7        0.36        0.23      0.44 o
   7   2   7        6.92        6.02      0.53 o
   8   2   7        9.70        8.00      0.55 o
   9   2   7        0.84        0.21      0.33 o
 -10   3   7        5.19        5.33      0.52 o
  -9   3   7        1.53        1.10      0.33 o
  -8   3   7        0.07        0.28      0.46 o
  -7   3   7      127.88      116.04      1.43 o
  -6   3   7       19.12       18.24      0.57 o
  -5   3   7      114.85      115.64      2.03 o
  -4   3   7        0.00        0.48      0.56 o
  -3   3   7       13.23       15.28      1.12 o
  -2   3   7        1.26        1.84      0.43 o
  -1   3   7      901.54      925.71      3.35 o
   0   3   7      348.60      378.86      2.70 o
   1   3   7     4437.09     4570.21    130.38 o
   2   3   7      801.09      866.68     20.40 o
   3   3   7      547.26      615.94     26.07 o
   4   3   7      328.11      328.20      6.70 o
   5   3   7       32.29       34.52      1.23 o
   6   3   7        0.73        0.27      0.44 o
   7   3   7       29.03       30.11      1.56 o
   8   3   7        7.25        7.67      0.49 o
   9   3   7        0.08        0.17      0.23 o
  -9   4   7       10.51       10.86      0.49 o
  -8   4   7       43.14       36.65      0.68 o
  -7   4   7       62.50       65.29      2.60 o
  -6   4   7      313.91      282.07      5.54 o
  -5   4   7       65.37       66.26      1.35 o
  -4   4   7       94.36       93.61      1.82 o
  -3   4   7       65.50       63.99      1.40 o
  -2   4   7        3.79        1.55      0.48 o
  -1   4   7      201.76      227.89      1.89 o
   0   4   7      270.12      351.90      5.39 o
   1   4   7      207.26      227.08      6.98 o
   2   4   7      136.34      165.07      3.22 o
   3   4   7      218.17      229.79      3.92 o
   4   4   7       31.09       32.33      1.82 o
   5   4   7       33.92       33.64      0.76 o
   6   4   7      116.80      114.05      8.77 o
   7   4   7        9.42       10.29      0.69 o
   8   4   7       51.94       53.94      2.38 o
   9   4   7        0.02        0.04      0.33 o
  -9   5   7        0.19        0.79      0.50 o
  -8   5   7        7.88        5.77      0.39 o
  -7   5   7        7.35        5.56      0.40 o
  -6   5   7       77.86       74.90      1.11 o
  -5   5   7       38.58       42.23      0.68 o
  -4   5   7      299.77      289.51      6.21 o
  -3   5   7      784.45      806.68      5.03 o
  -2   5   7      355.30      358.27      2.78 o
  -1   5   7      960.49     1071.27      6.50 o
   0   5   7      226.09      244.08      2.41 o
   1   5   7      567.08      612.39      6.24 o
   2   5   7       13.08       18.82      1.46 o
   3   5   7      302.60      332.93      5.04 o
   4   5   7       30.16       23.76      0.75 o
   5   5   7       12.55       13.83      0.67 o
   6   5   7        0.10        0.00      0.46 o
   7   5   7        2.51        2.79      0.55 o
   8   5   7        3.75        3.60      0.52 o
  -9   6   7        1.79        2.08      0.36 o
  -8   6   7        0.21        0.35      0.58 o
  -7   6   7        3.33        4.10      0.36 o
  -6   6   7        1.58        0.60      0.37 o
  -5   6   7        7.88       11.99      0.59 o
  -4   6   7      100.07       92.45      1.22 o
  -3   6   7        0.13        0.84      0.36 o
  -2   6   7       77.46       83.83      3.00 o
  -1   6   7       13.07       13.49      1.34 o
   0   6   7        1.42        0.77      0.65 o
   1   6   7       15.60       16.14      1.37 o
   2   6   7       22.05       15.43      1.48 o
   3   6   7       22.33       18.54      0.89 o
   4   6   7       16.40       13.47      0.93 o
   5   6   7        6.89        6.75      0.83 o
   6   6   7        4.08        4.45      0.48 o
   7   6   7       11.69       11.87      0.43 o
   8   6   7        0.45        0.58      0.37 o
  -8   7   7       10.52       10.93      0.60 o
  -7   7   7        7.25        9.88      0.65 o
  -6   7   7       14.58       15.29      0.57 o
  -5   7   7        1.77        2.15      0.59 o
  -4   7   7       55.01       52.06      1.43 o
  -3   7   7       11.51       11.58      0.65 o
  -2   7   7      130.15      122.74      1.39 o
  -1   7   7        0.95        0.23      0.29 o
   0   7   7       12.45       13.31      0.60 o
   1   7   7        3.36        3.68      0.39 o
   2   7   7       15.72       15.70      0.59 o
   3   7   7        7.62        6.77      0.45 o
   4   7   7       18.76       17.87      0.70 o
   5   7   7        0.68        0.84      0.46 o
   6   7   7        3.45        3.16      0.57 o
   7   7   7        2.10        2.75      0.31 o
  -7   8   7       60.47       62.58      2.06 o
  -6   8   7        5.25        5.01      0.66 o
  -5   8   7       12.47       13.34      0.87 o
  -4   8   7       72.38       68.00      1.57 o
  -3   8   7        3.73        3.82      0.50 o
  -2   8   7       56.98       54.23      0.83 o
  -1   8   7       39.70       34.94      0.70 o
   0   8   7       45.41       45.26      0.89 o
   1   8   7      117.98      115.62      1.07 o
   2   8   7       34.11       32.32      0.82 o
   3   8   7       19.14       20.46      0.57 o
   4   8   7       21.85       20.55      0.55 o
   5   8   7       16.51       17.31      0.48 o
   6   8   7       23.17       22.70      0.49 o
  -6   9   7        0.19        0.40      0.30 o
  -5   9   7        0.03        0.33      0.57 o
  -4   9   7       16.15       13.55      0.85 o
  -3   9   7        3.39        1.83      0.43 o
  -2   9   7        0.34        0.28      0.42 o
  -1   9   7        0.02        0.09      0.36 o
   0   9   7       67.90       64.13      1.05 o
   1   9   7        0.00        0.29      0.34 o
   2   9   7       11.18       10.77      0.47 o
   3   9   7        0.00        0.24      0.44 o
   4   9   7        1.31        1.76      0.43 o
   5   9   7        2.36        1.43      0.49 o
   6   9   7        0.47        0.15      0.24 o
  -5  10   7        0.10        0.40      0.36 o
  -4  10   7        2.73        2.73      0.55 o
  -3  10   7       23.51       23.64      0.86 o
  -2  10   7        2.52        3.30      0.39 o
  -1  10   7        0.85        1.94      0.38 o
   0  10   7        0.11        0.10      0.40 o
   1  10   7       10.37       10.75      0.59 o
   2  10   7        1.46        1.16      0.37 o
   3  10   7        2.41        3.22      0.54 o
   4  10   7        0.07        0.07      0.37 o
  -3  11   7        0.63        0.66      0.28 o
  -2  11   7       14.22       13.57      0.60 o
  -1  11   7        0.26        0.38      0.45 o
   0  11   7        0.31        0.31      0.26 o
   1  11   7        0.05        0.00      0.24 o
   2  11   7       12.93       15.99      0.47 o
 -10   0   8       23.27       23.56      0.70 o
  -9   0   8       21.95       25.34      0.98 o
  -8   0   8        9.49        8.30      0.73 o
  -7   0   8        2.05        2.69      0.62 o
  -6   0   8       53.95       47.68      2.00 o
  -5   0   8      466.18      531.12      4.05 o
  -4   0   8     1379.49     1530.54     16.45 o
  -3   0   8     4201.95     4619.66     53.01 o
  -2   0   8     1839.10     2071.30     36.64 o
  -1   0   8     1336.08     1211.40      6.57 o
   0   0   8       78.60      116.27      1.67 o
   1   0   8        8.30        8.51      0.77 o
   2   0   8        8.57        9.66      0.93 o
   3   0   8       76.79       75.26      2.06 o
   4   0   8       75.63       64.75      2.11 o
   5   0   8      107.43      107.33      2.79 o
   6   0   8       98.86       94.18      1.76 o
   7   0   8        5.63        6.08      0.76 o
   8   0   8       27.87       26.76      1.02 o
   9   0   8        2.97        2.07      0.33 o
 -10   1   8        2.52        2.69      0.51 o
  -9   1   8        5.25        7.50      0.37 o
  -8   1   8       14.43       16.48      1.62 o
  -7   1   8       21.51       19.48      0.61 o
  -6   1   8       64.87       66.71      0.88 o
  -5   1   8       11.91       15.62      0.89 o
  -4   1   8      444.19      540.54      3.65 o
  -3   1   8      473.25      513.78      3.90 o
  -2   1   8     2110.33     2379.00      6.01 o
  -1   1   8      180.90      169.86      3.41 o
   0   1   8      462.42      552.54      5.81 o
   1   1   8       12.50       12.63      0.60 o
   2   1   8       84.37       89.42      5.62 o
   3   1   8       14.17       21.21      1.53 o
   4   1   8      196.44      214.60      3.61 o
   5   1   8       16.04       17.41      1.02 o
   6   1   8       56.07       61.49      2.40 o
   7   1   8        7.16        6.60      0.54 o
   8   1   8       10.12        9.57      0.42 o
   9   1   8        0.69        0.84      0.27 o
 -10   2   8        1.72        1.82      0.44 o
  -9   2   8        0.08        0.02      0.26 o
  -8   2   8       26.95       26.51      0.99 o
  -7   2   8      101.72      103.81      1.35 o
  -6   2   8      293.29      283.51      1.91 o
  -5   2   8      350.41      333.47      5.94 o
  -4   2   8      411.42      403.97      4.75 o
  -3   2   8      164.19      176.50      1.73 o
  -2   2   8      643.28      700.49     15.44 o
  -1   2   8      129.57      154.44      1.11 o
   0   2   8      524.56      542.62     11.18 o
   1   2   8      519.37      504.18      7.97 o
   2   2   8        3.04        3.21      0.62 o
   3   2   8      279.75      284.26      6.80 o
   4   2   8        2.49        2.79      0.61 o
   5   2   8        0.05        3.94      1.45 o
   6   2   8        0.10        0.07      0.41 o
   7   2   8        8.27        8.06      0.56 o
   8   2   8        0.39        0.45      0.41 o
   9   2   8        1.86        1.81      0.25 o
 -10   3   8        1.53        1.62      0.34 o
  -9   3   8       15.68       13.88      0.44 o
  -8   3   8       18.43       21.26      0.72 o
  -7   3   8       20.23       18.54      0.73 o
  -6   3   8        0.39        0.44      0.38 o
  -5   3   8      120.89      132.62      2.19 o
  -4   3   8       10.42        5.73      0.73 o
  -3   3   8      281.41      318.60      7.29 o
  -2   3   8       95.30      103.54      1.66 o
  -1   3   8       16.48       23.41      0.80 o
   0   3   8      593.69      712.03     10.05 o
   1   3   8       24.06       15.38      0.88 o
   2   3   8        4.23        1.16      0.58 o
   3   3   8        1.58        2.34      0.51 o
   4   3   8       29.09       30.32      1.15 o
   5   3   8       18.69       20.57      1.55 o
   6   3   8        5.25        3.79      0.48 o
   7   3   8       10.64       10.67      0.72 o
   8   3   8        1.43        0.90      0.38 o
   9   3   8        0.04        0.34      0.39 o
  -9   4   8        7.69        6.53      0.42 o
  -8   4   8        0.06        0.04      0.36 o
  -7   4   8       25.99       23.54      0.75 o
  -6   4   8        2.97        1.91      0.49 o
  -5   4   8       10.30        9.71      0.42 o
  -4   4   8       53.25       44.55      2.38 o
  -3   4   8        2.43        0.79      0.54 o
  -2   4   8       95.24       95.30      1.32 o
  -1   4   8      399.81      444.45      3.31 o
   0   4   8       15.13       14.27      0.75 o
   1   4   8        0.65        0.13      0.47 o
   2   4   8       40.10       42.03      1.88 o
   3   4   8      766.09      750.67      7.16 o
   4   4   8       11.17        9.31      0.53 o
   5   4   8      328.80      312.35      2.25 o
   6   4   8       28.11       23.64      1.12 o
   7   4   8       35.85       38.48      1.23 o
   8   4   8        4.25        2.99      0.57 o
  -9   5   8        0.42        0.10      0.43 o
  -8   5   8        5.08        3.46      0.36 o
  -7   5   8        5.37        6.48      0.42 o
  -6   5   8       20.36       25.49      1.09 o
  -5   5   8       85.74       87.59      1.34 o
  -4   5   8      398.49      405.28      4.15 o
  -3   5   8       54.02       53.10      1.37 o
  -2   5   8      102.12       98.39      1.87 o
  -1   5   8       33.51       34.92      1.10 o
   0   5   8        2.96        4.09      0.60 o
   1   5   8       75.88       73.08      2.34 o
   2   5   8      448.84      444.92      5.68 o
   3   5   8        0.71        2.57      1.26 o
   4   5   8      430.89      427.27     10.33 o
   5   5   8        5.48        5.50      0.56 o
   6   5   8       32.06       34.84      1.06 o
   7   5   8       18.22       20.33      0.90 o
   8   5   8        5.93        5.51      0.48 o
  -8   6   8        6.34        6.70      0.69 o
  -7   6   8        0.41        0.18      0.39 o
  -6   6   8        0.28        0.04      0.35 o
  -5   6   8      149.40      144.18      4.05 o
  -4   6   8        3.04        3.86      0.39 o
  -3   6   8      231.77      235.15      2.14 o
  -2   6   8       80.16       73.53      1.70 o
  -1   6   8       66.53       62.92      2.30 o
   0   6   8       12.54       11.10      0.93 o
   1   6   8      274.41      276.14      4.54 o
   2   6   8        0.00        0.27      0.31 o
   3   6   8       98.74       94.49      1.29 o
   4   6   8        2.10        1.89      0.53 o
   5   6   8      115.63      111.71      2.98 o
   6   6   8        4.65        5.10      0.43 o
   7   6   8       44.69       49.57      1.76 o
   8   6   8        3.15        2.70      0.35 o
  -8   7   8        2.31        1.07      0.43 o
  -7   7   8       37.06       43.54      0.95 o
  -6   7   8       32.58       28.16      0.69 o
  -5   7   8      112.63      106.74      2.89 o
  -4   7   8      216.97      195.35      2.56 o
  -3   7   8       37.65       34.58      2.05 o
  -2   7   8      114.06       99.36      1.50 o
  -1   7   8       28.29       28.73      0.60 o
   0   7   8       19.83       18.22      0.48 o
   1   7   8       47.93       48.81      1.05 o
   2   7   8       40.67       37.43      0.93 o
   3   7   8        5.54        4.59      0.58 o
   4   7   8       12.01       13.12      0.51 o
   5   7   8        1.33        2.04      0.37 o
   6   7   8        0.01        0.30      0.36 o
   7   7   8        0.12        0.16      0.22 o
  -7   8   8        0.07        0.00      0.25 o
  -6   8   8        2.78        3.37      0.59 o
  -5   8   8        1.61        1.70      0.66 o
  -4   8   8        7.91        8.08      0.82 o
  -3   8   8       11.70       11.62      0.62 o
  -2   8   8       41.69       36.77      0.89 o
  -1   8   8      103.13       97.51      1.06 o
   0   8   8       36.14       37.24      0.88 o
   1   8   8       45.28       48.27      0.92 o
   2   8   8        6.48        5.59      0.46 o
   3   8   8        3.31        3.17      0.39 o
   4   8   8        0.00       -0.09      0.34 o
   5   8   8        2.87        2.46      0.63 o
   6   8   8        2.50        3.35      0.34 o
  -6   9   8        5.16        5.95      0.33 o
  -5   9   8        1.23        2.03      0.57 o
  -4   9   8        3.56        2.39      0.63 o
  -3   9   8        1.24        1.87      0.64 o
  -2   9   8       21.55       18.33      0.66 o
  -1   9   8        0.22        0.35      0.42 o
   0   9   8       18.33       15.77      0.92 o
   1   9   8       13.10       14.53      1.32 o
   2   9   8        4.43        3.80      0.31 o
   3   9   8        2.81        2.28      0.32 o
   4   9   8        4.17        3.42      0.33 o
   5   9   8        0.34        0.73      0.40 o
  -5  10   8        1.24        1.65      0.33 o
  -4  10   8       12.55       13.32      0.65 o
  -3  10   8        7.08        7.99      0.61 o
  -2  10   8       31.19       41.94      0.71 o
  -1  10   8       20.13       25.61      0.75 o
   0  10   8        0.30        0.49      0.39 o
   1  10   8       25.32       29.75      0.66 o
   2  10   8        2.77        2.38      0.34 o
   3  10   8        6.10        6.40      0.55 o
   4  10   8        1.95        2.56      0.36 o
  -2  11   8       26.99       32.38      0.70 o
  -1  11   8        1.02        1.82      0.44 o
   0  11   8       11.74       12.84      0.64 o
   1  11   8       19.25       20.77      0.36 o
 -10   1   9        0.05       -0.01      0.22 o
  -9   1   9        3.01        2.34      0.35 o
  -8   1   9        0.35        0.36      0.62 o
  -7   1   9        2.11        1.80      0.37 o
  -6   1   9       12.55       11.75      0.41 o
  -5   1   9       18.78       16.71      0.90 o
  -4   1   9      110.26      106.11      1.60 o
  -3   1   9        6.63        9.21      0.84 o
  -2   1   9      113.46      120.99      3.61 o
  -1   1   9     1001.42     1087.27      4.75 o
   0   1   9       13.65        9.86      0.44 o
   1   1   9      797.14      829.80      5.84 o
   2   1   9       79.80       87.21      1.43 o
   3   1   9      432.19      399.31      4.95 o
   4   1   9      101.94       93.04      1.76 o
   5   1   9      159.25      165.84      1.44 o
   6   1   9        5.60        4.87      0.50 o
   7   1   9        9.87        9.22      0.57 o
   8   1   9        0.17        0.40      0.27 o
   9   1   9        0.02        0.06      0.22 o
 -10   2   9        1.03        0.63      0.37 o
  -9   2   9        3.39        3.84      0.28 o
  -8   2   9       13.40       15.23      0.66 o
  -7   2   9       40.80       35.22      0.71 o
  -6   2   9       42.00       44.46      0.78 o
  -5   2   9       15.52       11.76      0.84 o
  -4   2   9        1.96        2.37      0.56 o
  -3   2   9        0.25       -0.02      0.37 o
  -2   2   9        1.25        3.05      0.31 o
  -1   2   9      712.19      767.57     14.25 o
   0   2   9      689.71      811.44     42.26 o
   1   2   9      814.30      820.61      9.43 o
   2   2   9     1236.51     1232.84      7.70 o
   3   2   9       51.25       44.91      2.26 o
   4   2   9      158.44      160.46     10.97 o
   5   2   9       19.37       19.67      0.79 o
   6   2   9        7.19        6.63      0.42 o
   7   2   9        2.95        2.79      0.47 o
   8   2   9        5.31        5.04      0.37 o
   9   2   9        0.62        0.63      0.22 o
 -10   3   9        2.43        2.42      0.31 o
  -9   3   9        8.49        9.39      0.38 o
  -8   3   9        0.13        0.08      0.45 o
  -7   3   9        7.72        8.40      0.59 o
  -6   3   9        3.58        3.26      0.52 o
  -5   3   9        9.82        9.47      0.84 o
  -4   3   9      199.30      164.82      5.22 o
  -3   3   9        1.74        3.84      0.48 o
  -2   3   9       77.93       59.39      1.42 o
  -1   3   9      440.80      481.81      3.05 o
   0   3   9      829.17      869.10      6.35 o
   1   3   9     1969.93     2135.75     29.95 o
   2   3   9       52.56       52.22      3.01 o
   3   3   9      639.13      700.51     33.32 o
   4   3   9      131.42      133.96      3.00 o
   5   3   9       35.92       34.56      1.21 o
   6   3   9        5.12        5.25      0.80 o
   7   3   9       12.61       14.50      1.10 o
   8   3   9        3.69        4.04      0.32 o
   9   3   9        0.59        0.13      0.30 o
  -9   4   9        9.11       10.01      0.42 o
  -8   4   9        3.38        3.35      0.39 o
  -7   4   9        1.44        1.12      0.47 o
  -6   4   9       26.67       28.42      1.41 o
  -5   4   9       30.50       29.56      0.87 o
  -4   4   9      131.64      127.19      2.08 o
  -3   4   9      102.57       94.44      1.74 o
  -2   4   9      165.95      164.44      2.96 o
  -1   4   9      387.74      411.47     15.05 o
   0   4   9       24.97       24.76      1.78 o
   1   4   9      799.79      775.36     19.58 o
   2   4   9      162.39      142.14      3.19 o
   3   4   9      106.41       94.12      2.70 o
   4   4   9      315.16      320.81      2.04 o
   5   4   9      169.41      162.64      2.37 o
   6   4   9       28.84       28.88      1.17 o
   7   4   9        0.10       -0.23      0.64 o
   8   4   9        0.15        0.38      0.47 o
  -9   5   9       15.99       21.27      0.62 o
  -8   5   9       54.97       52.62      0.76 o
  -7   5   9        5.78        7.30      0.41 o
  -6   5   9       82.18       73.37      1.80 o
  -5   5   9       30.51       29.67      0.63 o
  -4   5   9       62.63       66.68      0.75 o
  -3   5   9       38.49       29.65      1.12 o
  -2   5   9       39.06       37.38      1.34 o
  -1   5   9       30.37       36.94      1.66 o
   0   5   9      317.77      340.75      3.10 o
   1   5   9        0.16        0.71      1.08 o
   2   5   9       24.42       24.21      1.75 o
   3   5   9      170.12      178.77      1.61 o
   4   5   9      192.31      191.93      2.71 o
   5   5   9       22.70       26.59      0.96 o
   6   5   9       38.79       38.05      1.72 o
   7   5   9       22.90       26.61      0.87 o
   8   5   9        1.62        1.77      0.35 o
  -8   6   9        0.33        0.14      0.52 o
  -7   6   9        0.14        0.33      0.37 o
  -6   6   9      113.39      104.58      1.28 o
  -5   6   9      124.69      121.02      3.05 o
  -4   6   9      532.27      514.41     21.91 o
  -3   6   9      512.74      475.83      5.02 o
  -2   6   9      179.50      159.23      1.31 o
  -1   6   9       64.83       56.70      1.37 o
   0   6   9        1.38        1.28      0.47 o
   1   6   9       12.98       15.19      0.49 o
   2   6   9       54.86       50.74      0.90 o
   3   6   9       22.56       20.98      0.73 o
   4   6   9       88.76       86.90      2.22 o
   5   6   9       37.27       33.40      0.82 o
   6   6   9        0.08       -0.01      0.33 o
   7   6   9        0.89        1.54      0.51 o
  -8   7   9        0.70        0.75      0.37 o
  -7   7   9        0.08        0.42      0.32 o
  -6   7   9        0.30        0.53      0.30 o
  -5   7   9       32.80       33.28      1.30 o
  -4   7   9       11.17       12.12      0.90 o
  -3   7   9       16.37       16.87      1.01 o
  -2   7   9       11.86        9.87      0.57 o
  -1   7   9       59.28       45.62      0.97 o
   0   7   9       78.52       68.26      2.00 o
   1   7   9       43.57       34.60      0.69 o
   2   7   9        1.66        1.03      0.40 o
   3   7   9        4.09        4.29      0.43 o
   4   7   9       31.63       29.71      0.65 o
   5   7   9        0.05        0.40      0.39 o
   6   7   9        8.65        8.59      0.42 o
   7   7   9        2.81        3.28      0.37 o
  -7   8   9        7.00        8.30      0.51 o
  -6   8   9       72.81       75.25      1.10 o
  -5   8   9        2.50        2.73      0.64 o
  -4   8   9       85.53       75.39      1.60 o
  -3   8   9       11.55       11.92      0.61 o
  -2   8   9      196.65      170.43      1.69 o
  -1   8   9       38.54       33.15      0.68 o
   0   8   9      215.91      195.38      3.61 o
   1   8   9       12.05       10.52      0.48 o
   2   8   9       49.28       44.78      0.75 o
   3   8   9        0.62        0.52      0.35 o
   4   8   9       15.55       14.62      0.56 o
   5   8   9        0.08        0.15      0.33 o
   6   8   9       17.54       17.16      1.07 o
  -6   9   9        0.77        0.57      0.24 o
  -5   9   9        0.77        0.62      0.51 o
  -4   9   9        0.11        0.34      0.58 o
  -3   9   9        1.11        1.32      0.61 o
  -2   9   9        0.15        0.15      0.42 o
  -1   9   9        0.02       -0.05      0.42 o
   0   9   9        3.98        3.95      0.44 o
   1   9   9        0.01        0.49      0.37 o
   2   9   9        1.90        1.70      0.31 o
   3   9   9        2.50        2.56      0.55 o
   4   9   9        3.15        3.23      0.31 o
   5   9   9        1.69        2.44      0.35 o
  -4  10   9        1.30        2.00      0.46 o
  -3  10   9        2.29        2.38      0.50 o
  -2  10   9        0.25       -0.06      0.48 o
  -1  10   9        0.10        0.01      0.33 o
   0  10   9        0.10       -0.25      0.38 o
   1  10   9        3.67        2.35      0.38 o
   2  10   9        1.70        2.39      0.51 o
   3  10   9        0.50        0.59      0.40 o
   4  10   9        1.22        1.63      0.25 o
  -2  11   9        2.52        2.42      0.32 o
  -1  11   9        0.03        0.18      0.33 o
   0  11   9        1.11        1.70      0.30 o
 -10   0  10        0.91        1.30      0.35 o
  -9   0  10       81.11      101.34      2.77 o
  -8   0  10        1.73        2.10      0.62 o
  -7   0  10        6.06        5.43      0.67 o
  -6   0  10        0.88        1.09      0.42 o
  -5   0  10       74.25       75.95      3.03 o
  -4   0  10       64.60       69.43      1.39 o
  -3   0  10      373.61      397.16      4.51 o
  -2   0  10       41.67       55.22      1.75 o
  -1   0  10       71.29       78.79      2.01 o
   0   0  10      229.33      219.10      3.17 o
   1   0  10       14.52       20.31      1.04 o
   2   0  10      246.10      211.96      3.14 o
   3   0  10        8.36        7.60      1.02 o
   4   0  10       41.77       34.68      1.77 o
   5   0  10        3.98        3.61      0.53 o
   6   0  10        2.44        2.14      0.64 o
   7   0  10        0.18        0.10      0.43 o
   8   0  10        1.50        2.65      0.40 o
   9   0  10        0.02        0.01      0.29 o
 -10   1  10       25.45       33.30      0.70 o
  -9   1  10        0.10        0.36      0.31 o
  -8   1  10        2.61        1.92      0.42 o
  -7   1  10        0.94        1.08      0.37 o
  -6   1  10       36.96       33.16      0.59 o
  -5   1  10        0.57        0.53      0.50 o
  -4   1  10       47.32       67.74      1.33 o
  -3   1  10        0.57        0.10      0.36 o
  -2   1  10       62.11       63.42      2.11 o
  -1   1  10       28.91       22.26      0.85 o
   0   1  10        0.83        2.14      0.42 o
   1   1  10       13.14       12.22      0.65 o
   2   1  10        1.52        1.31      0.55 o
   3   1  10       51.66       48.24      1.28 o
   4   1  10        1.03        0.54      0.58 o
   5   1  10       27.98       28.08      0.64 o
   6   1  10        6.94        6.04      0.42 o
   7   1  10        0.81        0.67      0.34 o
   8   1  10       14.23       14.48      0.36 o
   9   1  10        0.26        0.40      0.29 o
 -10   2  10        1.27        2.13      0.34 o
  -9   2  10        0.03       -0.08      0.28 o
  -8   2  10        1.83        2.66      0.47 o
  -7   2  10      127.91      128.69      1.54 o
  -6   2  10        2.43        2.67      0.39 o
  -5   2  10       88.11       90.99      4.43 o
  -4   2  10       14.01       18.22      1.49 o
  -3   2  10       29.20       30.90      1.04 o
  -2   2  10        0.57        0.02      0.31 o
  -1   2  10        0.01        0.77      0.37 o
   0   2  10       13.68       17.96      0.71 o
   1   2  10      325.17      371.18     17.62 o
   2   2  10        5.46        3.65      0.60 o
   3   2  10      121.52      131.35      2.89 o
   4   2  10       55.62       47.47      1.42 o
   5   2  10       12.82       14.61      1.44 o
   6   2  10        0.00       -0.10      0.33 o
   7   2  10       20.62       21.84      1.71 o
   8   2  10        8.10        9.59      0.37 o
   9   2  10       12.74       11.50      0.43 o
  -9   3  10       10.42       13.66      0.39 o
  -8   3  10       12.88       16.60      0.64 o
  -7   3  10        3.45        6.16      0.59 o
  -6   3  10      215.55      221.68      2.59 o
  -5   3  10        4.13        2.91      0.40 o
  -4   3  10       10.16       10.58      0.74 o
  -3   3  10        3.45        4.74      0.56 o
  -2   3  10      238.85      258.18     15.93 o
  -1   3  10      102.18      114.96      2.56 o
   0   3  10        2.96        3.90      0.63 o
   1   3  10      352.83      319.30      5.82 o
   2   3  10       40.18       38.14      1.15 o
   3   3  10        0.51        1.34      0.55 o
   4   3  10       73.43       84.28      3.04 o
   5   3  10       55.24       53.19      1.45 o
   6   3  10       56.83       54.81      1.45 o
   7   3  10        2.62        2.65      0.49 o
   8   3  10        1.98        1.92      0.55 o
  -9   4  10        9.49       10.42      0.33 o
  -8   4  10        1.49        0.81      0.34 o
  -7   4  10       57.44       51.87      1.25 o
  -6   4  10       60.81       53.02      1.04 o
  -5   4  10      299.51      270.16      2.05 o
  -4   4  10      122.74      109.15      1.94 o
  -3   4  10      125.57      126.83      4.51 o
  -2   4  10       79.43       81.51      5.69 o
  -1   4  10      307.94      326.18     15.52 o
   0   4  10       20.76       20.80      0.87 o
   1   4  10      718.92      730.74     14.65 o
   2   4  10       34.75       39.00      1.90 o
   3   4  10       10.15       10.37      0.73 o
   4   4  10       41.42       35.99      1.23 o
   5   4  10       88.62       82.36      1.75 o
   6   4  10       16.58       16.08      0.68 o
   7   4  10        7.03        6.16      0.71 o
   8   4  10        3.97        3.85      0.50 o
  -9   5  10        1.17        1.09      0.30 o
  -8   5  10       27.52       33.91      0.62 o
  -7   5  10       12.55       14.03      0.61 o
  -6   5  10        0.93        1.34      0.38 o
  -5   5  10        4.87        4.06      0.41 o
  -4   5  10       37.81       35.58      0.95 o
  -3   5  10        8.91       11.01      0.40 o
  -2   5  10       96.93       85.14      1.77 o
  -1   5  10        8.71        8.65      0.76 o
   0   5  10       35.55       37.28      1.16 o
   1   5  10       78.42       77.53      2.51 o
   2   5  10        3.36        3.10      0.35 o
   3   5  10       12.27       12.65      0.67 o
   4   5  10      155.93      155.05      4.64 o
   5   5  10        3.05        3.24      0.59 o
   6   5  10       32.72       32.54      1.05 o
   7   5  10        4.28        6.48      0.57 o
   8   5  10        1.40        2.11      0.36 o
  -8   6  10        1.45        2.02      0.51 o
  -7   6  10        3.12        3.31      0.42 o
  -6   6  10        0.08        0.11      0.33 o
  -5   6  10       67.86       67.44      1.40 o
  -4   6  10       86.22       85.45      1.64 o
  -3   6  10      528.70      505.54      3.45 o
  -2   6  10      109.62      106.45      1.20 o
  -1   6  10      450.20      462.16      2.69 o
   0   6  10       51.23       53.55      1.00 o
   1   6  10      131.45      152.87      2.69 o
   2   6  10       22.53       20.37      0.59 o
   3   6  10      198.54      198.77      2.31 o
   4   6  10        1.97        1.86      0.51 o
   5   6  10       73.87       81.21      1.50 o
   6   6  10        7.06        6.74      0.44 o
   7   6  10        0.67        1.57      0.46 o
  -8   7  10        1.02        0.97      0.29 o
  -7   7  10       20.16       22.48      1.51 o
  -6   7  10        3.05        2.63      0.32 o
  -5   7  10       29.92       28.88      1.09 o
  -4   7  10        2.34        1.39      0.68 o
  -3   7  10       19.64       17.62      0.99 o
  -2   7  10       55.97       42.13      0.93 o
  -1   7  10       53.93       45.61      1.30 o
   0   7  10      256.74      213.46      1.91 o
   1   7  10        6.33        3.71      0.41 o
   2   7  10      143.33      128.55      1.22 o
   3   7  10        2.51        3.57      0.43 o
   4   7  10       18.26       18.15      0.65 o
   5   7  10        0.01        0.22      0.38 o
   6   7  10       27.78       29.07      0.53 o
  -7   8  10        6.64        6.47      0.43 o
  -6   8  10        0.00        0.15      0.29 o
  -5   8  10       11.84       11.63      0.77 o
  -4   8  10        5.52        6.76      0.77 o
  -3   8  10        0.92        0.44      0.47 o
  -2   8  10        0.05        0.11      0.37 o
  -1   8  10       10.13        7.23      0.43 o
   0   8  10        6.70        6.08      0.42 o
   1   8  10        0.16        0.50      0.42 o
   2   8  10        3.43        4.26      0.48 o
   3   8  10       32.73       31.31      0.75 o
   4   8  10        3.75        4.85      0.43 o
   5   8  10       17.88       19.50      0.62 o
  -6   9  10        5.23        5.03      0.35 o
  -5   9  10        0.99        0.63      0.25 o
  -4   9  10       12.48       11.37      0.74 o
  -3   9  10        0.35        0.70      0.58 o
  -2   9  10        7.59        6.70      0.78 o
  -1   9  10        0.13        0.10      0.40 o
   0   9  10       10.36       12.86      0.42 o
   1   9  10        0.01        0.34      0.39 o
   2   9  10       13.06       10.68      0.49 o
   3   9  10        0.00        0.24      0.32 o
   4   9  10        3.65        2.40      0.55 o
  -4  10  10        0.96        1.33      0.37 o
  -3  10  10        0.11       -0.07      0.42 o
  -2  10  10        0.54        0.92      0.45 o
  -1  10  10        0.45        0.95      0.32 o
   0  10  10        2.06        2.43      0.38 o
   1  10  10        0.07        0.38      0.30 o
   2  10  10        1.97        1.94      0.46 o
   3  10  10       16.13       23.03      0.59 o
 -10   1  11        0.10        0.21      0.28 o
  -9   1  11       12.59       17.56      0.53 o
  -8   1  11        0.21       -0.05      0.39 o
  -7   1  11        3.36        5.81      0.43 o
  -6   1  11       13.17       11.28      0.50 o
  -5   1  11      213.96      238.75     15.31 o
  -4   1  11       61.79       57.97      1.41 o
  -3   1  11     1423.62     1473.64     16.34 o
  -2   1  11      191.29      169.15      2.20 o
  -1   1  11      886.12      913.48      4.86 o
   0   1  11      477.32      420.11      4.68 o
   1   1  11        1.14        1.04      0.49 o
   2   1  11       18.22       18.18      0.84 o
   3   1  11        0.01        0.41      1.56 o
   4   1  11       22.22       21.02      0.89 o
   5   1  11       13.69       14.54      0.48 o
   6   1  11        1.44        1.54      0.32 o
   7   1  11        8.21        8.82      0.37 o
   8   1  11        8.52        8.70      0.29 o
  -9   2  11        0.26        0.35      0.26 o
  -8   2  11       53.23       46.85      1.30 o
  -7   2  11        0.21       -0.15      0.47 o
  -6   2  11      408.18      373.38      2.06 o
  -5   2  11        1.41        1.71      0.62 o
  -4   2  11       75.07       77.15      2.54 o
  -3   2  11       54.42       52.10      1.26 o
  -2   2  11       39.54       36.50      1.97 o
  -1   2  11        1.00        0.23      0.54 o
   0   2  11      240.80      251.09      3.77 o
   1   2  11        1.03        3.13      0.92 o
   2   2  11      158.68      176.73      6.97 o
   3   2  11      187.65      182.82      3.50 o
   4   2  11        0.22        0.68      0.47 o
   5   2  11       21.51       22.32      0.70 o
   6   2  11        0.39        0.78      0.36 o
   7   2  11       35.43       34.69      0.87 o
   8   2  11        2.89        2.60      0.56 o
  -9   3  11       12.01        9.83      0.44 o
  -8   3  11        7.73        7.41      0.51 o
  -7   3  11      533.35      500.67      4.12 o
  -6   3  11        0.08        0.60      0.38 o
  -5   3  11      704.73      666.52      3.06 o
  -4   3  11        4.46        4.86      0.70 o
  -3   3  11       14.57       11.84      1.30 o
  -2   3  11        7.53        6.28      0.94 o
  -1   3  11        0.64        1.02      0.40 o
   0   3  11       40.33       40.62      1.69 o
   1   3  11       22.86       24.76      1.40 o
   2   3  11       90.73       90.44      2.35 o
   3   3  11       34.59       34.67      1.69 o
   4   3  11      239.58      232.05      1.92 o
   5   3  11        4.42        5.13      0.56 o
   6   3  11        0.03        0.24      0.48 o
   7   3  11        6.60        6.58      0.51 o
   8   3  11       16.26       14.38      0.66 o
  -9   4  11        0.59        0.93      0.19 o
  -8   4  11       32.91       30.29      0.56 o
  -7   4  11        0.07        0.24      0.48 o
  -6   4  11      137.59      133.30      1.55 o
  -5   4  11       19.85       18.50      0.95 o
  -4   4  11       24.69       25.57      0.62 o
  -3   4  11       30.94       30.98      1.80 o
  -2   4  11      102.58       96.51      2.66 o
  -1   4  11       50.25       45.79      2.55 o
   0   4  11      137.00      140.59     11.77 o
   1   4  11        4.00        1.42      0.81 o
   2   4  11      151.28      143.05      3.28 o
   3   4  11      133.33      142.33      4.15 o
   4   4  11       53.80       46.44      1.32 o
   5   4  11       54.97       52.00      1.42 o
   6   4  11       43.36       41.41      1.24 o
   7   4  11        4.44        4.52      0.62 o
   8   4  11        7.48        7.46      0.30 o
  -8   5  11        3.19        4.40      0.31 o
  -7   5  11        8.69        8.88      0.54 o
  -6   5  11        1.02        1.76      0.38 o
  -5   5  11        0.04        0.10      0.45 o
  -4   5  11        0.72        0.70      0.46 o
  -3   5  11       42.92       43.27      0.70 o
  -2   5  11        2.45        2.61      0.44 o
  -1   5  11       34.18       28.48      2.06 o
   0   5  11        0.17       -0.66      0.66 o
   1   5  11      315.35      319.99      2.18 o
   2   5  11        1.90        1.55      0.41 o
   3   5  11      221.48      239.09      2.65 o
   4   5  11        6.19        6.85      0.52 o
   5   5  11      190.70      197.71      2.32 o
   6   5  11       15.21       18.54      0.83 o
   7   5  11       64.72       67.87      0.79 o
  -8   6  11       15.89       16.25      0.61 o
  -7   6  11        4.91        4.40      0.48 o
  -6   6  11       13.35       11.64      0.68 o
  -5   6  11       12.72       11.14      0.57 o
  -4   6  11       84.15       82.28      1.65 o
  -3   6  11        0.32        0.30      0.37 o
  -2   6  11      123.96      116.19      1.63 o
  -1   6  11        7.00        7.91      0.69 o
   0   6  11      109.14      107.92      1.60 o
   1   6  11       11.74       11.61      0.62 o
   2   6  11      110.51      102.19      1.35 o
   3   6  11       15.00       12.32      0.64 o
   4   6  11       26.12       27.63      1.53 o
   5   6  11        0.40        0.51      0.41 o
   6   6  11        0.03        0.37      0.55 o
   7   6  11        1.78        2.60      0.42 o
  -7   7  11        6.18        8.04      0.36 o
  -6   7  11        0.10        0.07      0.37 o
  -5   7  11        5.00        5.67      0.69 o
  -4   7  11        0.01        0.01      0.61 o
  -3   7  11        1.27        1.46      0.71 o
  -2   7  11        9.14        9.30      0.61 o
  -1   7  11        0.04        0.23      0.48 o
   0   7  11       16.19       13.89      1.01 o
   1   7  11        9.30        8.15      0.62 o
   2   7  11        0.50        0.55      0.46 o
   3   7  11       21.26       23.75      0.74 o
   4   7  11        0.32        0.24      0.40 o
   5   7  11       10.78       12.65      0.49 o
   6   7  11        0.58        0.90      0.43 o
  -6   8  11        4.71        3.37      0.30 o
  -5   8  11        0.54        1.17      0.57 o
  -4   8  11        0.01       -0.10      0.61 o
  -3   8  11        0.02       -0.07      0.45 o
  -2   8  11        2.25        2.55      0.49 o
  -1   8  11        4.46        4.31      0.40 o
   0   8  11        3.51        3.78      0.48 o
   1   8  11        0.99        0.82      0.44 o
   2   8  11        0.32        0.17      0.42 o
   3   8  11        0.55        0.88      0.40 o
   4   8  11        0.00       -0.10      0.34 o
   5   8  11        0.00        0.11      0.25 o
  -5   9  11        5.79        5.96      0.68 o
  -4   9  11        1.38        0.84      0.54 o
  -3   9  11        6.75        7.18      0.66 o
  -2   9  11       15.35       16.61      0.60 o
  -1   9  11       10.11       11.16      0.53 o
   0   9  11        7.37        9.72      0.38 o
   1   9  11       16.47       15.50      0.43 o
   2   9  11        0.46        0.41      0.33 o
   3   9  11       19.36       21.05      0.49 o
   4   9  11        0.30        0.51      0.20 o
  -4  10  11        0.01        0.23      0.27 o
  -3  10  11        0.22        0.57      0.36 o
  -2  10  11        0.77        1.31      0.39 o
  -1  10  11        0.25       -0.06      0.26 o
   0  10  11        0.21       -0.20      0.32 o
   1  10  11        5.37        3.89      0.53 o
   2  10  11        7.11        8.19      0.49 o
  -9   0  12        2.96        3.75      0.45 o
  -8   0  12       15.77       18.32      0.86 o
  -7   0  12        0.80        1.43      0.62 o
  -6   0  12       11.82       12.08      0.60 o
  -5   0  12       10.17       14.44      0.73 o
  -4   0  12        5.81        6.68      1.05 o
  -3   0  12        2.20        6.54      1.06 o
  -2   0  12        0.30        0.15      0.90 o
  -1   0  12        8.63        4.23      0.98 o
   0   0  12       21.30       16.58      1.18 o
   1   0  12        5.08        6.05      0.84 o
   2   0  12       11.40       10.18      1.10 o
   3   0  12        0.03        0.99      0.99 o
   4   0  12        4.89        4.72      0.57 o
   5   0  12        0.73        1.41      0.45 o
   6   0  12        2.41        2.85      0.47 o
   7   0  12        0.27        0.05      0.39 o
   8   0  12        9.31       11.02      0.38 o
  -9   1  12        3.78        4.38      0.37 o
  -8   1  12       19.19       20.22      1.14 o
  -7   1  12       20.40       20.35      0.58 o
  -6   1  12       15.88       11.89      0.50 o
  -5   1  12       10.19        7.94      0.31 o
  -4   1  12       60.33       64.88      1.52 o
  -3   1  12       27.53       25.95      1.52 o
  -2   1  12      115.86      112.48      3.10 o
  -1   1  12      109.46      110.32      1.83 o
   0   1  12      284.68      266.67      4.60 o
   1   1  12       38.68       36.69      1.67 o
   2   1  12      280.97      294.56      7.76 o
   3   1  12        2.79        2.60      0.69 o
   4   1  12       88.34       83.75      1.41 o
   5   1  12        3.63        4.12      0.41 o
   6   1  12       27.93       28.37      0.91 o
   7   1  12        1.06        1.58      0.28 o
   8   1  12       16.31       15.76      1.20 o
  -9   2  12       13.18       10.25      0.34 o
  -8   2  12        6.94        7.05      0.78 o
  -7   2  12       63.63       52.17      1.03 o
  -6   2  12        3.59        3.09      0.41 o
  -5   2  12       94.79       85.66      1.12 o
  -4   2  12      127.87      125.42      3.16 o
  -3   2  12      298.25      327.06      4.83 o
  -2   2  12       36.91       38.45      1.44 o
  -1   2  12     1035.08     1105.17     16.20 o
   0   2  12       56.54       56.84      2.02 o
   1   2  12     1403.20     1446.77      9.49 o
   2   2  12        7.63        9.83      1.16 o
   3   2  12      352.57      377.24      4.75 o
   4   2  12        6.84        5.15      0.40 o
   5   2  12       42.19       39.06      1.18 o
   6   2  12        0.89        1.44      0.36 o
   7   2  12       16.32       16.68      0.61 o
   8   2  12        3.09        2.93      0.47 o
  -9   3  12        0.87        0.69      0.30 o
  -8   3  12       21.36       19.63      1.39 o
  -7   3  12       16.32       15.56      0.70 o
  -6   3  12        3.66        2.67      0.41 o
  -5   3  12        1.98        1.24      0.45 o
  -4   3  12      103.48      106.19      1.38 o
  -3   3  12       35.79       26.86      1.69 o
  -2   3  12       66.89       53.19      2.08 o
  -1   3  12        5.86        5.59      0.66 o
   0   3  12        7.78       11.74      1.18 o
   1   3  12        1.70        2.05      0.85 o
   2   3  12       24.16       20.53      1.36 o
   3   3  12      143.55      153.96      2.20 o
   4   3  12      178.96      166.52      1.67 o
   5   3  12       36.43       33.67      0.86 o
   6   3  12       57.32       56.42      1.00 o
   7   3  12        5.29        6.52      0.69 o
   8   3  12        1.35        1.18      0.39 o
  -9   4  12        1.18        1.99      0.30 o
  -8   4  12        8.04        8.87      0.38 o
  -7   4  12        0.63        1.20      0.48 o
  -6   4  12       14.46       11.39      0.90 o
  -5   4  12      252.63      230.74      5.10 o
  -4   4  12       23.94       28.41      0.76 o
  -3   4  12     1130.52     1127.27      6.86 o
  -2   4  12        4.35        5.07      1.05 o
  -1   4  12      499.10      492.44      5.75 o
   0   4  12       89.71       81.91      2.41 o
   1   4  12      230.50      218.17      3.62 o
   2   4  12        2.35        3.09      0.45 o
   3   4  12      237.06      248.00      2.74 o
   4   4  12       58.81       59.60      1.49 o
   5   4  12      120.40      118.56      1.97 o
   6   4  12        7.39        8.86      0.77 o
   7   4  12       12.49       13.58      0.77 o
  -8   5  12       10.40       11.55      0.43 o
  -7   5  12        1.04        1.64      0.44 o
  -6   5  12       72.68       65.91      1.08 o
  -5   5  12       49.23       40.71      1.34 o
  -4   5  12      653.58      636.80     24.48 o
  -3   5  12      279.76      260.11      2.97 o
  -2   5  12      454.65      446.47      5.30 o
  -1   5  12       10.87        7.89      0.51 o
   0   5  12       88.22       96.85      1.28 o
   1   5  12       85.42       88.96      1.23 o
   2   5  12       77.11       75.93      1.21 o
   3   5  12        0.11       -0.10      0.37 o
   4   5  12       68.87       72.04      4.69 o
   5   5  12        0.68        0.27      0.58 o
   6   5  12       28.86       30.34      0.82 o
   7   5  12        6.96        6.62      0.33 o
  -8   6  12        8.39        7.70      0.41 o
  -7   6  12        2.12        2.82      0.38 o
  -6   6  12       46.33       51.36      0.77 o
  -5   6  12       11.87       12.00      0.78 o
  -4   6  12        0.05        0.20      0.58 o
  -3   6  12        5.81        4.17      0.42 o
  -2   6  12        3.65        3.89      0.42 o
  -1   6  12       55.35       49.20      1.00 o
   0   6  12       65.76       60.92      1.08 o
   1   6  12        8.16        6.57      0.55 o
   2   6  12       28.62       29.38      0.91 o
   3   6  12        9.16        8.68      0.58 o
   4   6  12        6.64        7.00      0.88 o
   5   6  12       17.79       18.19      0.56 o
   6   6  12        0.45        0.74      0.52 o
   7   6  12       18.13       18.80      0.46 o
  -7   7  12        0.34        0.31      0.25 o
  -6   7  12       21.51       22.72      1.06 o
  -5   7  12        0.00        0.03      0.58 o
  -4   7  12       19.97       18.79      2.10 o
  -3   7  12       31.24       33.78      1.25 o
  -2   7  12      144.63      132.00      1.52 o
  -1   7  12        3.29        3.88      0.53 o
   0   7  12      190.96      171.98      1.72 o
   1   7  12       16.69       14.94      0.67 o
   2   7  12       71.74       69.15      1.11 o
   3   7  12        3.10        3.83      0.48 o
   4   7  12       29.76       29.12      1.24 o
   5   7  12        0.71        0.98      0.31 o
   6   7  12        4.10        3.61      0.39 o
  -6   8  12        0.13        0.04      0.23 o
  -5   8  12        1.59        1.37      0.53 o
  -4   8  12        2.28        2.33      0.62 o
  -3   8  12       24.75       26.32      1.02 o
  -2   8  12        9.68        7.66      0.55 o
  -1   8  12       37.44       45.27      0.91 o
   0   8  12        0.42        0.52      0.44 o
   1   8  12       28.45       32.23      0.78 o
   2   8  12        0.00        0.14      0.40 o
   3   8  12        1.86        2.17      0.41 o
   4   8  12        1.96        1.98      0.32 o
   5   8  12        0.70        0.41      0.31 o
  -5   9  12        0.31        0.11      0.33 o
  -4   9  12        0.04       -0.17      0.45 o
  -3   9  12        1.36        2.44      0.56 o
  -2   9  12        0.13        0.15      0.37 o
  -1   9  12        0.79        1.53      0.39 o
   0   9  12        0.00        0.13      0.35 o
   1   9  12        0.86        0.87      0.26 o
   2   9  12        0.66        1.02      0.33 o
   3   9  12        3.85        4.60      0.30 o
  -3  10  12        0.36        0.23      0.27 o
  -2  10  12        3.49        4.00      0.34 o
  -1  10  12        2.45        1.57      0.39 o
   0  10  12        0.61        0.60      0.25 o
   1  10  12        4.95        5.17      0.45 o
   2  10  12        1.15        1.18      0.29 o
  -9   1  13        3.19        4.48      0.29 o
  -8   1  13        4.28        4.26      0.43 o
  -7   1  13        0.25        0.45      0.36 o
  -6   1  13        5.41        5.06      0.44 o
  -5   1  13       38.29       34.89      0.50 o
  -4   1  13       60.35       63.77      1.22 o
  -3   1  13      137.09      129.96      2.76 o
  -2   1  13       13.05       14.10      1.00 o
  -1   1  13        3.33        0.98      0.59 o
   0   1  13        4.38        3.44      0.67 o
   1   1  13      250.87      242.73      4.00 o
   2   1  13       42.60       45.47      1.95 o
   3   1  13      192.82      202.16      1.46 o
   4   1  13       21.42       26.27      0.70 o
   5   1  13       22.24       24.22      0.61 o
   6   1  13        0.12        0.52      0.34 o
   7   1  13        1.77        1.69      0.31 o
   8   1  13        0.03        0.04      0.35 o
  -9   2  13        0.07        0.35      0.30 o
  -8   2  13       28.27       28.16      1.03 o
  -7   2  13       16.33       15.48      0.55 o
  -6   2  13       66.99       55.50      0.87 o
  -5   2  13        2.30        1.18      0.32 o
  -4   2  13       23.44       21.39      0.79 o
  -3   2  13       15.89       13.71      1.39 o
  -2   2  13        0.06       -0.50      1.43 o
  -1   2  13      155.57      168.26      6.67 o
   0   2  13       81.47       76.41      1.64 o
   1   2  13      113.71      102.47      2.71 o
   2   2  13       25.97       25.92      1.57 o
   3   2  13        1.28        1.37      0.42 o
   4   2  13       50.00       55.68      1.27 o
   5   2  13        0.06        0.05      0.36 o
   6   2  13       37.95       38.61      1.06 o
   7   2  13        1.20        0.86      0.34 o
   8   2  13        7.64        7.65      0.44 o
  -9   3  13        3.77        3.57      0.29 o
  -8   3  13        2.60        2.19      0.63 o
  -7   3  13        3.61        3.26      0.52 o
  -6   3  13       15.84       13.75      0.53 o
  -5   3  13       49.01       47.32      0.99 o
  -4   3  13       37.70       36.90      0.82 o
  -3   3  13      315.54      334.39      2.19 o
  -2   3  13        2.74        3.36      1.02 o
  -1   3  13      106.12      109.76      4.67 o
   0   3  13      168.09      160.79      2.30 o
   1   3  13        2.97        3.64      0.84 o
   2   3  13       19.76       21.37      0.62 o
   3   3  13      237.86      253.93      2.88 o
   4   3  13        7.08        5.61      0.81 o
   5   3  13      283.26      291.19      3.09 o
   6   3  13        0.63        0.65      0.67 o
   7   3  13       45.54       45.26      0.69 o
  -8   4  13        0.39        0.68      0.25 o
  -7   4  13       81.10       82.11      1.83 o
  -6   4  13       61.03       61.23      2.38 o
  -5   4  13       31.57       30.98      0.83 o
  -4   4  13      796.38      759.89     10.35 o
  -3   4  13       27.84       33.16      0.51 o
  -2   4  13      875.96      842.44      4.41 o
  -1   4  13        6.18        7.54      0.64 o
   0   4  13       19.48       15.64      0.81 o
   1   4  13      123.17      130.64      1.73 o
   2   4  13        1.14        2.00      0.79 o
   3   4  13        0.93        0.86      0.47 o
   4   4  13      111.76      114.31      1.96 o
   5   4  13       18.10       16.34      0.93 o
   6   4  13       24.71       24.52      0.65 o
   7   4  13        8.92        8.02      0.38 o
  -8   5  13        0.95        1.35      0.43 o
  -7   5  13        1.61        2.27      0.42 o
  -6   5  13       19.07       19.66      0.68 o
  -5   5  13      149.24      148.05      5.05 o
  -4   5  13        3.22        3.22      0.47 o
  -3   5  13      552.83      536.56      3.01 o
  -2   5  13        8.65        8.74      0.59 o
  -1   5  13       23.61       25.85      0.69 o
   0   5  13       72.59       69.13      1.12 o
   1   5  13       97.93       93.28      1.35 o
   2   5  13       54.19       47.69      1.70 o
   3   5  13        0.42        0.32      0.35 o
   4   5  13       14.98       14.84      1.47 o
   5   5  13        4.78        5.12      0.48 o
   6   5  13       33.35       32.06      0.62 o
   7   5  13        7.36        8.24      0.42 o
  -7   6  13        0.46        0.70      0.26 o
  -6   6  13       25.48       33.38      0.56 o
  -5   6  13        2.87        2.94      0.35 o
  -4   6  13        1.10        1.18      0.58 o
  -3   6  13       65.84       66.59      1.13 o
  -2   6  13       37.96       32.29      1.08 o
  -1   6  13       13.03       11.37      0.64 o
   0   6  13      301.31      253.36      2.45 o
   1   6  13       25.09       22.76      1.60 o
   2   6  13      124.65      114.56      2.65 o
   3   6  13        0.10        0.25      0.44 o
   4   6  13        2.91        2.61      0.43 o
   5   6  13       41.08       38.06      1.08 o
   6   6  13       10.92       12.13      0.59 o
  -7   7  13       22.45       24.96      0.38 o
  -6   7  13        9.38        9.73      0.71 o
  -5   7  13        2.58        1.86      0.59 o
  -4   7  13        0.27        0.36      0.39 o
  -3   7  13        0.20        0.33      0.42 o
  -2   7  13       13.87       14.70      0.71 o
  -1   7  13       28.09       22.93      0.74 o
   0   7  13        9.10        9.36      0.59 o
   1   7  13       37.62       30.84      0.81 o
   2   7  13       58.29       58.69      2.03 o
   3   7  13        2.09        2.32      0.44 o
   4   7  13        8.49       10.05      0.75 o
   5   7  13        0.38        0.09      0.45 o
  -5   8  13        0.12       -0.07      0.32 o
  -4   8  13        0.00        0.10      0.55 o
  -3   8  13        6.58        6.02      0.71 o
  -2   8  13        0.75        0.15      0.43 o
  -1   8  13       12.30       11.65      0.87 o
   0   8  13        0.12        0.26      0.43 o
   1   8  13        0.94        0.85      0.40 o
   2   8  13        0.09        0.01      0.37 o
   3   8  13        0.80        1.39      0.35 o
   4   8  13        0.11        0.11      0.24 o
  -4   9  13        5.07        4.58      0.47 o
  -3   9  13       10.93       12.44      0.64 o
  -2   9  13        2.02        1.14      0.50 o
  -1   9  13        2.00        1.53      0.36 o
   0   9  13        0.12        0.21      0.33 o
   1   9  13        1.50        0.70      0.32 o
   2   9  13        0.92        0.48      0.28 o
   3   9  13        8.23        9.43      0.89 o
  -2  10  13       17.52       15.81      0.46 o
   0  10  13        9.46        7.73      0.42 o
   1  10  13        0.02        0.04      0.26 o
  -9   0  14        9.16        8.65      0.74 o
  -8   0  14        0.87        1.59      0.54 o
  -7   0  14       32.40       28.17      1.09 o
  -6   0  14       31.65       32.58      1.47 o
  -5   0  14       76.05       59.69      1.29 o
  -4   0  14       75.39       70.73      0.96 o
  -3   0  14      115.74      113.91      2.94 o
  -2   0  14       32.09       29.05      1.58 o
  -1   0  14      100.75      100.72      2.75 o
   0   0  14      203.03      207.23      3.83 o
   1   0  14       35.45       33.17      1.66 o
   2   0  14       94.97       89.78      5.96 o
   3   0  14       30.18       25.91      1.09 o
   4   0  14       13.95       13.59      0.93 o
   5   0  14        1.28        1.28      0.67 o
   6   0  14        0.55        0.20      0.41 o
   7   0  14        8.67       10.38      0.63 o
  -9   1  14       12.90       14.11      0.31 o
  -8   1  14        0.85        0.64      0.37 o
  -7   1  14       24.55       24.08      0.71 o
  -6   1  14        1.52        2.33      0.40 o
  -5   1  14       28.61       34.34      0.61 o
  -4   1  14       16.68       17.90      0.44 o
  -3   1  14       33.74       33.99      1.75 o
  -2   1  14       39.96       36.23      1.27 o
  -1   1  14       42.88       41.38      1.34 o
   0   1  14      100.87      100.36      1.90 o
   1   1  14       29.49       26.84      1.46 o
   2   1  14       45.86       46.07      0.84 o
   3   1  14      108.15      106.03      1.52 o
   4   1  14        2.27        1.84      0.36 o
   5   1  14       55.47       55.64      1.17 o
   6   1  14        2.50        2.07      0.43 o
   7   1  14        0.08        0.47      0.33 o
  -9   2  14       32.66       36.45      1.18 o
  -8   2  14        2.56        2.91      0.62 o
  -7   2  14       44.38       44.78      0.91 o
  -6   2  14        1.03        0.63      0.39 o
  -5   2  14       38.65       39.13      0.63 o
  -4   2  14       10.42        9.72      0.46 o
  -3   2  14       93.62      100.75      1.13 o
  -2   2  14       43.43       38.22      1.27 o
  -1   2  14      113.07      109.42      3.36 o
   0   2  14        8.04        9.39      0.77 o
   1   2  14       39.50       41.58      1.99 o
   2   2  14       66.33       68.51      0.96 o
   3   2  14       35.39       35.54      0.84 o
   4   2  14       44.78       50.02      1.64 o
   5   2  14       28.27       29.53      0.77 o
   6   2  14        2.39        3.37      0.33 o
   7   2  14        6.84        7.16      0.62 o
  -9   3  14        0.01        0.13      0.29 o
  -8   3  14       28.40       30.36      0.95 o
  -7   3  14        2.41        2.26      0.47 o
  -6   3  14        2.86        2.88      0.39 o
  -5   3  14       24.97       22.60      0.75 o
  -4   3  14        6.10        5.66      0.44 o
  -3   3  14        2.31        3.45      0.37 o
  -2   3  14       71.41       65.02      0.83 o
  -1   3  14       68.88       68.04      5.74 o
   0   3  14       60.06       50.49      1.45 o
   1   3  14        0.04        0.89      0.39 o
   2   3  14       46.70       44.30      0.99 o
   3   3  14        0.56        1.97      0.51 o
   4   3  14       72.29       74.26      1.17 o
   5   3  14       20.92       20.06      1.25 o
   6   3  14       33.08       35.92      1.64 o
   7   3  14        7.10        7.35      0.33 o
  -8   4  14        0.30        0.27      0.30 o
  -7   4  14      101.61      107.06      1.91 o
  -6   4  14       15.20       14.19      1.07 o
  -5   4  14      278.00      269.63      4.34 o
  -4   4  14       18.31       17.81      0.69 o
  -3   4  14       78.67       75.50      1.62 o
  -2   4  14       14.92       13.99      0.51 o
  -1   4  14       14.57       11.72      0.72 o
   0   4  14        1.55        1.41      0.42 o
   1   4  14       20.10       15.92      0.64 o
   2   4  14       29.82       26.42      0.77 o
   3   4  14        0.67        0.43      0.48 o
   4   4  14       10.90       11.02      0.63 o
   5   4  14        0.13        0.27      0.44 o
   6   4  14       23.85       24.74      0.60 o
   7   4  14        0.67        0.82      0.32 o
  -8   5  14        2.49        2.38      0.35 o
  -7   5  14       15.33       16.86      0.43 o
  -6   5  14       66.75       77.81      2.14 o
  -5   5  14       43.74       48.46      2.15 o
  -4   5  14       23.88       26.12      1.62 o
  -3   5  14        8.59        9.55      0.92 o
  -2   5  14        2.13        1.57      0.47 o
  -1   5  14        8.75       10.35      1.08 o
   0   5  14       10.82        9.08      0.58 o
   1   5  14      165.26      161.63      1.63 o
   2   5  14       26.27       23.53      0.74 o
   3   5  14       45.38       49.86      2.19 o
   4   5  14       14.95       13.61      0.88 o
   5   5  14        6.20        6.09      0.46 o
   6   5  14       19.18       20.01      0.93 o
  -7   6  14        1.51        2.06      0.22 o
  -6   6  14        4.44        6.38      0.33 o
  -5   6  14        7.36        6.13      0.47 o
  -4   6  14        4.24        2.94      0.63 o
  -3   6  14       16.65       16.70      1.03 o
  -2   6  14       20.03       18.15      0.83 o
  -1   6  14      130.40      126.35      1.50 o
   0   6  14        3.62        2.95      0.52 o
   1   6  14      183.13      169.23      2.28 o
   2   6  14       33.21       32.75      1.76 o
   3   6  14       36.67       37.89      1.41 o
   4   6  14        0.08       -0.21      0.63 o
   5   6  14       10.73       10.56      0.67 o
   6   6  14        1.84        1.50      0.34 o
  -6   7  14        0.49        0.57      0.28 o
  -5   7  14        0.27        0.35      0.50 o
  -4   7  14        1.20        0.92      0.38 o
  -3   7  14        0.34        0.22      0.49 o
  -2   7  14        1.41        1.19      0.35 o
  -1   7  14        0.31        0.09      0.33 o
   0   7  14        1.02        0.82      0.45 o
   1   7  14        2.70        0.90      0.46 o
   2   7  14        3.08        4.24      0.47 o
   3   7  14        2.17        3.18      0.41 o
   4   7  14        7.52        7.89      0.63 o
   5   7  14        9.09        8.69      0.50 o
  -5   8  14        1.21        1.06      0.29 o
  -4   8  14        3.39        3.81      0.54 o
  -3   8  14        2.57        1.86      0.58 o
  -2   8  14        2.15        2.30      0.43 o
  -1   8  14        6.43        7.60      0.40 o
   0   8  14        1.19        1.04      0.32 o
   1   8  14        3.39        4.45      0.45 o
   2   8  14        5.17        5.28      0.41 o
   3   8  14        0.07       -0.12      0.27 o
   4   8  14        1.14        1.60      0.34 o
  -4   9  14        2.54        3.68      0.24 o
  -3   9  14        2.52        2.22      0.44 o
  -2   9  14        0.98        1.23      0.41 o
  -1   9  14        3.84        4.04      0.51 o
   0   9  14        0.00        0.19      0.26 o
   1   9  14        1.60        1.49      0.28 o
   2   9  14        1.98        2.15      0.23 o
  -9   1  15       12.83       19.61      0.55 o
  -8   1  15        4.77        4.58      0.38 o
  -7   1  15        3.96        2.32      0.46 o
  -6   1  15       28.33       29.00      0.66 o
  -5   1  15       31.34       28.63      0.56 o
  -4   1  15        0.10        0.21      0.28 o
  -3   1  15        2.09        2.63      0.38 o
  -2   1  15       15.95       16.83      0.53 o
  -1   1  15        2.48        1.80      0.38 o
   0   1  15        1.79        2.08      0.36 o
   1   1  15        0.92        0.73      0.36 o
   2   1  15       13.27       13.47      0.64 o
   3   1  15        0.31        0.55      0.45 o
   4   1  15       60.57       62.33      1.08 o
   5   1  15        1.19        1.51      0.47 o
   6   1  15        4.83        5.32      0.46 o
   7   1  15        0.32        0.12      0.25 o
  -9   2  15        8.31       13.08      0.43 o
  -8   2  15       32.68       28.62      0.92 o
  -7   2  15        3.10        1.65      0.34 o
  -6   2  15      179.52      168.31      1.36 o
  -5   2  15        5.98        4.13      0.36 o
  -4   2  15       12.90        9.92      0.49 o
  -3   2  15       15.69       15.89      0.65 o
  -2   2  15       53.98       68.30      0.77 o
  -1   2  15       20.51       20.29      0.60 o
   0   2  15        9.18       11.96      0.46 o
   1   2  15       52.04       50.79      0.87 o
   2   2  15       16.03       16.15      0.80 o
   3   2  15       32.48       33.97      1.03 o
   4   2  15       13.74       16.25      0.80 o
   5   2  15       25.40       25.90      0.71 o
   6   2  15        0.03       -0.01      0.34 o
   7   2  15        7.50        7.80      0.52 o
  -8   3  15        9.36       13.18      0.68 o
  -7   3  15        3.27        4.16      0.48 o
  -6   3  15        2.03        1.52      0.38 o
  -5   3  15      114.83      103.96      1.12 o
  -4   3  15      126.07      118.64      1.34 o
  -3   3  15      951.42      931.81      3.65 o
  -2   3  15      219.59      223.50      1.29 o
  -1   3  15      911.03      919.24      3.95 o
   0   3  15       11.51       11.94      0.42 o
   1   3  15      246.71      256.55      1.95 o
   2   3  15       35.11       34.97      0.81 o
   3   3  15       36.53       35.01      1.39 o
   4   3  15       96.19       96.47      1.99 o
   5   3  15       10.62       10.31      0.56 o
   6   3  15        0.45        0.45      0.33 o
   7   3  15       10.49       11.43      0.47 o
  -8   4  15        1.14        1.97      0.25 o
  -7   4  15        0.03       -0.14      0.38 o
  -6   4  15       23.98       25.58      1.68 o
  -5   4  15        3.32        4.95      0.52 o
  -4   4  15       12.36       10.78      0.87 o
  -3   4  15       11.32       10.05      0.47 o
  -2   4  15       90.66       87.06      2.45 o
  -1   4  15        0.20        0.01      0.45 o
   0   4  15       25.50       29.16      0.82 o
   1   4  15        1.35        1.13      0.47 o
   2   4  15       14.82       16.24      0.66 o
   3   4  15       29.18       32.17      0.83 o
   4   4  15        5.40        5.83      0.53 o
   5   4  15        4.28        4.34      0.46 o
   6   4  15        1.45        1.61      0.32 o
  -7   5  15       76.94       86.32      1.32 o
  -6   5  15        8.76        9.79      0.54 o
  -5   5  15      125.22      134.72      4.45 o
  -4   5  15       35.11       36.30      3.28 o
  -3   5  15       69.25       63.24      1.56 o
  -2   5  15      101.72       94.81      2.62 o
  -1   5  15      123.57      123.88      1.46 o
   0   5  15      125.70      113.11      1.39 o
   1   5  15      120.65      114.86      4.64 o
   2   5  15       10.96       10.11      0.88 o
   3   5  15       25.82       24.28      0.98 o
   4   5  15        2.45        3.28      0.43 o
   5   5  15       10.18        8.70      0.43 o
   6   5  15        1.93        1.69      0.35 o
  -7   6  15        0.00        0.16      0.33 o
  -6   6  15       44.16       47.18      0.89 o
  -5   6  15        2.09        2.38      0.59 o
  -4   6  15        6.12        6.97      0.71 o
  -3   6  15       23.35       25.03      1.01 o
  -2   6  15        0.53        0.85      0.36 o
  -1   6  15       60.40       61.68      2.02 o
   0   6  15       25.72       29.38      0.82 o
   1   6  15       22.42       22.96      0.72 o
   2   6  15       29.45       28.61      0.73 o
   3   6  15        0.00        0.17      0.63 o
   4   6  15       10.15        8.61      0.70 o
   5   6  15        0.40        0.32      0.45 o
  -6   7  15        1.16        1.28      0.37 o
  -5   7  15        0.58        0.56      0.35 o
  -4   7  15        0.33        0.01      0.34 o
  -3   7  15        7.91        8.96      0.63 o
  -2   7  15        0.03        0.08      0.38 o
  -1   7  15        4.47        5.97      0.39 o
   0   7  15        3.11        4.00      0.37 o
   1   7  15        1.34        1.29      0.44 o
   2   7  15        8.59        9.06      0.51 o
   3   7  15        0.03       -0.05      0.31 o
   4   7  15        2.04        2.37      0.46 o
  -5   8  15        1.67        2.51      0.23 o
  -4   8  15        0.80        0.48      0.46 o
  -3   8  15        0.07        0.26      0.51 o
  -2   8  15        1.69        1.61      0.53 o
  -1   8  15        0.65        0.86      0.36 o
   0   8  15        0.15        0.17      0.28 o
   1   8  15        0.01       -0.03      0.35 o
   2   8  15        0.89        1.28      0.31 o
   3   8  15        0.35        0.07      0.36 o
  -3   9  15        6.10        7.60      0.40 o
  -2   9  15        3.14        3.78      0.37 o
  -1   9  15        2.51        2.34      0.32 o
   0   9  15        1.29        1.21      0.40 o
   1   9  15        0.01        0.15      0.31 o
  -8   0  16        8.90        7.81      0.56 o
  -7   0  16        3.22        1.39      0.60 o
  -6   0  16       31.37       24.39      1.06 o
  -5   0  16        0.01       -0.01      0.33 o
  -4   0  16        5.32        4.24      0.49 o
  -3   0  16       68.93       71.68      3.27 o
  -2   0  16       10.62       10.15      0.68 o
  -1   0  16       42.89       36.83      1.04 o
   0   0  16        1.02        1.63      0.54 o
   1   0  16       24.41       25.20      1.07 o
   2   0  16       28.81       28.32      1.14 o
   3   0  16       42.37       39.71      1.29 o
   4   0  16        0.08        0.15      0.67 o
   5   0  16       31.49       29.25      1.06 o
   6   0  16        2.36        1.46      0.57 o
   7   0  16        7.53        6.83      0.34 o
  -8   1  16       25.04       24.40      0.51 o
  -7   1  16       13.03       11.36      0.55 o
  -6   1  16      128.24      123.91      1.40 o
  -5   1  16       57.13       50.71      1.00 o
  -4   1  16       95.88       89.48      2.22 o
  -3   1  16       26.75       22.10      0.58 o
  -2   1  16       30.69       25.54      0.69 o
  -1   1  16       34.30       30.81      0.67 o
   0   1  16      139.56      126.15      1.45 o
   1   1  16      117.41      114.91      1.41 o
   2   1  16      133.20      125.09      2.41 o
   3   1  16       24.82       22.87      0.76 o
   4   1  16       26.97       25.17      0.76 o
   5   1  16        0.01        0.06      0.42 o
   6   1  16        2.00        1.65      0.36 o
   7   1  16        5.38        6.35      0.39 o
  -8   2  16        0.39        0.32      0.47 o
  -7   2  16       10.62       10.78      0.50 o
  -6   2  16       10.31       10.40      0.47 o
  -5   2  16        1.59        2.53      0.40 o
  -4   2  16        4.76        4.97      0.37 o
  -3   2  16       86.15       84.74      1.70 o
  -2   2  16       64.57       67.86      1.09 o
  -1   2  16      134.60      134.58      1.49 o
   0   2  16       12.82       16.87      1.33 o
   1   2  16       15.03       17.17      0.67 o
   2   2  16       31.73       34.80      0.85 o
   3   2  16        9.19        9.20      0.66 o
   4   2  16       92.28      103.76      3.33 o
   5   2  16       13.15       15.25      0.66 o
   6   2  16       10.31       11.32      0.70 o
   7   2  16        8.40        8.24      0.37 o
  -8   3  16       11.68       16.95      0.62 o
  -7   3  16        2.24        2.25      0.40 o
  -6   3  16       12.36       12.16      0.45 o
  -5   3  16       34.21       31.00      0.67 o
  -4   3  16      163.62      157.35      2.19 o
  -3   3  16      369.12      356.96      5.60 o
  -2   3  16      402.44      398.90      2.64 o
  -1   3  16      111.31       99.31      1.05 o
   0   3  16      187.55      177.62      1.76 o
   1   3  16        0.99        2.42      0.39 o
   2   3  16       21.94       19.95      0.58 o
   3   3  16        9.55        8.92      0.58 o
   4   3  16        3.54        3.57      0.49 o
   5   3  16       12.98       13.94      0.56 o
   6   3  16        4.21        4.46      0.52 o
  -8   4  16        9.06        8.33      0.37 o
  -7   4  16        1.27        1.62      0.37 o
  -6   4  16       39.92       43.24      0.88 o
  -5   4  16        2.54        2.11      0.38 o
  -4   4  16       23.15       20.40      0.68 o
  -3   4  16        0.90        0.59      0.51 o
  -2   4  16       23.08       22.40      0.77 o
  -1   4  16       29.16       28.72      2.17 o
   0   4  16      132.63      137.70      3.77 o
   1   4  16       69.77       77.70      2.28 o
   2   4  16      147.92      157.89      1.59 o
   3   4  16       68.91       76.76      1.37 o
   4   4  16       12.77       15.31      0.60 o
   5   4  16       16.12       17.05      0.61 o
   6   4  16        9.45       10.58      0.45 o
  -7   5  16       38.37       39.55      1.59 o
  -6   5  16        0.00        0.11      0.36 o
  -5   5  16       21.00       23.50      0.53 o
  -4   5  16        0.02       -0.29      0.63 o
  -3   5  16       20.99       20.41      1.06 o
  -2   5  16       17.99       23.44      0.62 o
  -1   5  16        0.00        0.21      0.45 o
   0   5  16       17.71       21.15      1.22 o
   1   5  16       14.20       12.27      0.91 o
   2   5  16        8.65       10.01      0.53 o
   3   5  16        3.29        3.18      0.44 o
   4   5  16        9.78       10.55      0.46 o
   5   5  16        9.37        8.46      0.34 o
  -6   6  16       18.62       19.72      0.73 o
  -5   6  16        0.03        0.17      0.37 o
  -4   6  16        6.14        7.31      0.70 o
  -3   6  16        1.38        1.28      0.63 o
  -2   6  16       38.33       42.14      1.21 o
  -1   6  16        0.16        0.51      0.35 o
   0   6  16        0.15        0.71      0.45 o
   1   6  16       29.86       32.69      0.76 o
   2   6  16        1.05        0.49      0.66 o
   3   6  16        7.54        9.47      0.75 o
   4   6  16        2.57        2.46      0.54 o
   5   6  16        0.30        0.02      0.29 o
  -5   7  16        7.08        7.94      0.38 o
  -4   7  16        0.00       -0.03      0.49 o
  -3   7  16        9.56        8.32      0.58 o
  -2   7  16        0.04        0.19      0.47 o
  -1   7  16       12.47       14.31      0.67 o
   0   7  16       26.00       28.80      0.54 o
   1   7  16        1.13        0.42      0.28 o
   2   7  16       37.86       39.55      0.67 o
   3   7  16        5.38        6.20      0.56 o
   4   7  16        3.37        2.82      0.36 o
  -4   8  16        0.30        0.15      0.25 o
  -3   8  16       11.43       14.61      0.63 o
  -2   8  16        3.18        3.01      0.50 o
  -1   8  16       18.05       21.07      0.70 o
   0   8  16        0.47        1.25      0.26 o
   1   8  16        1.24        2.40      0.32 o
   2   8  16        7.07        6.41      1.12 o
   3   8  16        0.16        0.22      0.24 o
  -8   1  17        0.17        0.05      0.23 o
  -7   1  17        5.54        5.46      0.43 o
  -6   1  17        1.56        1.69      0.36 o
  -5   1  17       13.23       14.46      0.50 o
  -4   1  17       15.58       14.97      0.53 o
  -3   1  17        2.75        2.84      0.39 o
  -2   1  17        0.02        0.16      0.47 o
  -1   1  17        5.92        6.42      0.55 o
   0   1  17        6.68        7.47      0.54 o
   1   1  17        1.08        0.55      0.46 o
   2   1  17        0.14        0.14      0.48 o
   3   1  17       26.56       27.22      0.79 o
   4   1  17        1.02        1.65      0.47 o
   5   1  17       25.33       26.67      0.67 o
   6   1  17        5.30        5.38      0.57 o
  -8   2  17        1.44        0.91      0.38 o
  -7   2  17        7.10        8.65      0.43 o
  -6   2  17        4.76        4.53      0.37 o
  -5   2  17       10.91       10.51      0.48 o
  -4   2  17      148.32      147.19      1.77 o
  -3   2  17       52.06       48.29      0.79 o
  -2   2  17      240.09      223.62      1.90 o
  -1   2  17      237.13      215.91      1.88 o
   0   2  17       49.92       46.67      0.97 o
   1   2  17      133.09      120.65      1.43 o
   2   2  17       30.18       29.64      0.80 o
   3   2  17       60.19       57.99      1.01 o
   4   2  17       38.85       41.36      0.82 o
   5   2  17       63.59       66.88      2.10 o
   6   2  17       18.29       18.35      0.65 o
  -8   3  17        6.94        8.46      0.39 o
  -7   3  17       30.63       33.84      0.90 o
  -6   3  17        6.94        7.68      0.39 o
  -5   3  17        0.33        0.36      0.34 o
  -4   3  17       18.34       18.64      0.42 o
  -3   3  17      192.42      208.09      2.81 o
  -2   3  17        0.72        1.19      0.36 o
  -1   3  17       60.92       70.02      1.04 o
   0   3  17        5.86        6.09      0.42 o
   1   3  17        4.03        3.85      0.38 o
   2   3  17        2.31        3.49      0.39 o
   3   3  17        0.27        0.40      0.33 o
   4   3  17        0.76        1.17      0.40 o
   5   3  17        1.81        1.35      0.54 o
   6   3  17        0.07        0.40      0.34 o
  -7   4  17        0.02        0.11      0.39 o
  -6   4  17       22.29       27.45      0.63 o
  -5   4  17        0.09        0.02      0.32 o
  -4   4  17        7.51        6.53      0.50 o
  -3   4  17        0.59        0.79      0.44 o
  -2   4  17       13.24       13.77      0.97 o
  -1   4  17        5.22        6.79      0.49 o
   0   4  17       67.61       71.39      2.56 o
   1   4  17        0.44        0.96      0.45 o
   2   4  17       67.87       70.98      1.07 o
   3   4  17        1.61        2.01      0.44 o
   4   4  17        0.97        0.76      0.37 o
   5   4  17        3.78        3.28      0.30 o
  -6   5  17       18.82       19.04      0.46 o
  -5   5  17        0.33        0.15      0.25 o
  -4   5  17        6.60        7.09      0.76 o
  -3   5  17       71.06       71.61      1.59 o
  -2   5  17        1.33        1.88      0.49 o
  -1   5  17        6.20        6.50      0.52 o
   0   5  17        0.19        0.19      0.42 o
   1   5  17       30.31       27.18      1.07 o
   2   5  17        4.91        5.03      0.45 o
   3   5  17        1.70        1.39      0.36 o
   4   5  17        2.41        2.77      0.32 o
   5   5  17        5.65        4.48      0.31 o
  -6   6  17       10.79       11.62      0.51 o
  -5   6  17        9.20       11.30      1.24 o
  -4   6  17       12.20       13.97      0.74 o
  -3   6  17        0.05        0.23      0.57 o
  -2   6  17       58.94       66.92      1.40 o
  -1   6  17        5.15        5.27      0.40 o
   0   6  17        1.18        2.41      0.44 o
   1   6  17        1.40        1.73      0.40 o
   2   6  17        6.95        4.66      0.66 o
   3   6  17        1.70        0.73      0.53 o
   4   6  17        0.20        0.35      0.36 o
  -5   7  17       15.11       17.52      0.36 o
  -4   7  17        0.04        0.08      0.33 o
  -3   7  17        0.87        2.48      0.34 o
  -2   7  17        0.51        0.63      0.43 o
  -1   7  17        0.01        0.01      0.33 o
   0   7  17        4.53        5.18      0.32 o
   1   7  17        6.10        4.28      0.27 o
   2   7  17        5.64        4.29      0.52 o
   3   7  17        5.78        5.99      0.43 o
  -3   8  17       25.60       31.18      0.67 o
  -2   8  17        0.01        0.26      0.37 o
  -1   8  17        6.92        6.55      0.43 o
   1   8  17        1.65        2.06      0.37 o
   2   8  17        3.04        1.64      0.27 o
  -7   0  18        0.63        1.39      0.49 o
  -6   0  18       98.41       98.93      1.66 o
  -5   0  18       19.40       18.44      0.82 o
  -4   0  18       18.37       19.41      1.35 o
  -3   0  18       41.44       43.01      3.53 o
  -2   0  18        0.58        0.76      0.66 o
  -1   0  18       11.94       14.32      0.93 o
   0   0  18       32.66       28.90      1.18 o
   1   0  18       77.84       86.25      1.78 o
   2   0  18        0.24        0.62      0.67 o
   3   0  18       18.93       17.67      0.96 o
   4   0  18      103.48      111.80      1.77 o
   5   0  18       59.28       62.44      1.17 o
   6   0  18       31.95       30.96      0.59 o
  -8   1  18        0.24        0.20      0.27 o
  -7   1  18       22.54       19.84      0.52 o
  -6   1  18       21.30       17.07      0.70 o
  -5   1  18        8.82        8.17      0.48 o
  -4   1  18      100.30       94.91      1.80 o
  -3   1  18       11.93       14.18      0.58 o
  -2   1  18       31.63       33.10      1.06 o
  -1   1  18       23.76       20.60      0.76 o
   0   1  18       33.72       34.82      0.88 o
   1   1  18      172.96      166.10      1.68 o
   2   1  18        3.40        4.48      0.53 o
   3   1  18       14.74       14.91      0.65 o
   4   1  18       56.99       57.94      0.92 o
   5   1  18        1.43        1.32      0.36 o
   6   1  18       10.39        9.16      0.43 o
  -7   2  18        0.71        0.83      0.29 o
  -6   2  18        0.37        0.31      0.29 o
  -5   2  18        3.86        3.84      0.37 o
  -4   2  18       55.49       50.44      0.92 o
  -3   2  18        5.89        6.24      0.43 o
  -2   2  18       35.61       27.25      0.79 o
  -1   2  18       23.12       19.44      0.71 o
   0   2  18       20.98       27.46      0.79 o
   1   2  18       40.58       35.68      0.86 o
   2   2  18       14.74       17.46      1.37 o
   3   2  18        4.55        5.97      0.50 o
   4   2  18        1.19        0.67      0.38 o
   5   2  18       14.63       14.81      0.95 o
   6   2  18        0.05       -0.04      0.28 o
  -7   3  18        0.78        1.11      0.40 o
  -6   3  18        2.86        2.27      0.30 o
  -5   3  18        1.90        1.37      0.33 o
  -4   3  18        0.59        1.03      0.28 o
  -3   3  18        0.30        0.31      0.29 o
  -2   3  18        0.12        0.11      0.43 o
  -1   3  18       23.58       22.54      0.78 o
   0   3  18        6.98        6.87      0.42 o
   1   3  18        1.56        1.33      0.35 o
   2   3  18        0.02        0.28      0.32 o
   3   3  18       20.10       25.41      1.51 o
   4   3  18        1.50        1.62      0.56 o
   5   3  18       10.08       12.07      0.59 o
  -7   4  18        6.80        6.61      0.34 o
  -6   4  18        1.82        2.46      0.33 o
  -5   4  18       15.41       16.02      0.44 o
  -4   4  18        4.78        4.11      0.35 o
  -3   4  18       21.90       20.86      0.67 o
  -2   4  18       81.18       75.04      3.92 o
  -1   4  18        2.47        2.35      0.35 o
   0   4  18       62.27       56.06      1.28 o
   1   4  18        3.92        2.28      0.44 o
   2   4  18        2.63        1.84      0.41 o
   3   4  18        7.65        6.66      0.44 o
   4   4  18        0.64        0.38      0.29 o
   5   4  18        0.23        0.16      0.27 o
  -6   5  18        0.05       -0.05      0.38 o
  -5   5  18        8.43        8.19      0.34 o
  -4   5  18        0.01        0.22      0.38 o
  -3   5  18        8.59        7.29      0.72 o
  -2   5  18        5.51        5.71      0.74 o
  -1   5  18        3.57        2.85      0.67 o
   0   5  18        7.97        8.12      0.75 o
   1   5  18       16.84       15.58      0.86 o
   2   5  18        0.68        1.10      0.59 o
   3   5  18        3.28        2.64      0.32 o
   4   5  18        1.38        1.69      0.33 o
  -5   6  18       35.21       39.39      0.53 o
  -4   6  18       32.37       37.99      1.07 o
  -3   6  18       24.09       27.23      0.89 o
  -2   6  18       26.11       31.15      0.97 o
  -1   6  18       18.56       21.83      0.80 o
   0   6  18       41.53       43.91      0.79 o
   1   6  18        5.06        5.49      0.65 o
   2   6  18       27.20       23.43      0.79 o
   3   6  18        2.72        3.45      0.43 o
  -4   7  18       11.63       13.80      0.60 o
  -3   7  18        1.59        1.65      0.29 o
  -2   7  18       10.13       11.75      0.50 o
  -1   7  18        6.05        7.07      0.46 o
   0   7  18        4.95        4.94      0.73 o
   1   7  18       20.09       20.28      0.71 o
   2   7  18        2.13        2.38      0.39 o
  -7   1  19        1.45        1.27      0.28 o
  -6   1  19        4.20        4.70      0.42 o
  -5   1  19        0.00       -0.11      0.38 o
  -4   1  19       57.31       54.21      0.97 o
  -3   1  19       13.66       12.84      0.50 o
  -2   1  19      121.02      108.49      1.37 o
  -1   1  19       52.84       52.06      1.01 o
   0   1  19       41.85       36.23      0.89 o
   1   1  19       28.02       27.13      0.77 o
   2   1  19       14.74       10.87      1.15 o
   3   1  19        0.00       -0.16      0.43 o
   4   1  19       11.30        8.57      0.55 o
   5   1  19        0.01        0.01      0.25 o
  -7   2  19        3.61        3.32      0.59 o
  -6   2  19        3.97        4.03      0.38 o
  -5   2  19       16.28       14.88      0.52 o
  -4   2  19        5.98        5.37      0.35 o
  -3   2  19      190.48      179.86      1.35 o
  -2   2  19       37.13       36.80      1.51 o
  -1   2  19      142.65      131.13      1.46 o
   0   2  19       85.66       86.19      1.20 o
   1   2  19       44.75       38.60      0.86 o
   2   2  19       23.25       20.65      0.66 o
   3   2  19       37.36       37.72      0.75 o
   4   2  19        0.38        0.00      0.33 o
   5   2  19       20.13       19.47      0.61 o
  -7   3  19        0.16        0.33      0.26 o
  -6   3  19        1.12        0.94      0.28 o
  -5   3  19        5.01        5.51      0.33 o
  -4   3  19        7.28        9.14      0.33 o
  -3   3  19        0.23        0.35      0.28 o
  -2   3  19       14.27       15.86      0.50 o
  -1   3  19       10.19       10.84      0.44 o
   0   3  19        5.51        5.34      0.42 o
   1   3  19       11.78       10.69      0.53 o
   2   3  19        2.13        2.10      0.38 o
   3   3  19        0.06       -0.10      0.54 o
   4   3  19        1.32        1.43      0.48 o
   5   3  19        0.06        0.02      0.26 o
  -6   4  19       10.22        9.52      0.42 o
  -5   4  19        0.85        0.63      0.22 o
  -4   4  19        0.91        0.63      0.27 o
  -3   4  19        4.18        4.77      0.54 o
  -2   4  19        5.59        5.45      0.47 o
  -1   4  19        3.63        4.78      0.35 o
   0   4  19        2.87        2.03      0.39 o
   1   4  19        6.69        7.53      0.46 o
   2   4  19        1.89        2.21      0.37 o
   3   4  19        2.79        2.57      0.31 o
   4   4  19        5.85        5.01      0.39 o
  -5   5  19        5.55        6.70      0.30 o
  -4   5  19        0.06       -0.10      0.33 o
  -3   5  19       11.48       11.71      0.74 o
  -2   5  19        2.53        2.95      0.65 o
  -1   5  19       32.49       31.06      1.06 o
   0   5  19        2.69        4.02      0.63 o
   1   5  19       13.78       14.11      0.71 o
   2   5  19       16.22       19.00      0.71 o
   3   5  19        5.64        5.95      0.40 o
  -4   6  19        0.79        0.65      0.25 o
  -3   6  19        1.91        1.63      0.30 o
  -2   6  19        2.26        2.93      0.52 o
  -1   6  19        3.36        2.33      0.51 o
   0   6  19        0.01       -0.17      0.33 o
   1   6  19        1.75        1.18      0.31 o
   2   6  19        0.09        0.21      0.34 o
  -3   7  19        1.24        1.58      0.32 o
  -2   7  19       32.73       31.27      6.97 o
  -1   7  19        2.34        3.57      0.38 o
   0   7  19       56.08       55.21      0.69 o
  -7   0  20       30.99       31.33      0.59 o
  -6   0  20        4.56        3.15      0.53 o
  -5   0  20       18.87       23.08      0.88 o
  -4   0  20       16.42       18.02      0.71 o
  -3   0  20        4.20        2.59      0.40 o
  -2   0  20        7.41        8.09      0.78 o
  -1   0  20        0.00       -0.48      0.68 o
   0   0  20       22.60       21.20      1.00 o
   1   0  20        2.82        2.32      0.70 o
   2   0  20       27.08       29.91      1.06 o
   3   0  20        1.13        1.32      0.57 o
   4   0  20       44.79       53.67      1.01 o
  -7   1  20        0.09       -0.03      0.26 o
  -6   1  20        4.14        5.31      0.37 o
  -5   1  20        9.66       10.52      0.47 o
  -4   1  20       27.02       27.53      0.57 o
  -3   1  20       17.62       17.37      0.52 o
  -2   1  20       90.37       91.13      1.22 o
  -1   1  20       94.17       91.81      1.24 o
   0   1  20       29.86       32.09      0.82 o
   1   1  20       42.02       42.87      0.88 o
   2   1  20       10.43       11.62      0.57 o
   3   1  20       36.46       40.06      0.74 o
   4   1  20        1.32        1.17      0.31 o
  -6   2  20        2.08        1.34      0.29 o
  -5   2  20        1.02        1.16      0.35 o
  -4   2  20        4.59        6.10      0.37 o
  -3   2  20       13.13       15.65      0.49 o
  -2   2  20       66.37       68.14      1.03 o
  -1   2  20       15.80       16.83      0.65 o
   0   2  20        6.65        5.73      0.51 o
   1   2  20        2.48        2.88      0.46 o
   2   2  20        6.00        6.89      0.47 o
   3   2  20        0.02        0.15      0.33 o
   4   2  20        0.89        0.84      0.43 o
  -6   3  20        0.53        0.60      0.20 o
  -5   3  20       12.48       14.39      0.38 o
  -4   3  20        0.74        0.90      0.35 o
  -3   3  20        0.08        0.41      0.25 o
  -2   3  20        2.33        1.73      0.33 o
  -1   3  20        4.46        4.77      0.43 o
   0   3  20        6.03        6.27      0.45 o
   1   3  20       42.24       45.18      0.76 o
   2   3  20       11.39       12.79      0.45 o
   3   3  20       16.07       15.17      0.68 o
   4   3  20        8.29        8.62      0.44 o
  -5   4  20        0.07        0.00      0.21 o
  -4   4  20       12.00       14.77      0.44 o
  -3   4  20        0.83        1.01      0.60 o
  -2   4  20        1.78        2.10      0.37 o
  -1   4  20        0.01       -0.19      0.26 o
   0   4  20       12.91       13.45      0.47 o
   1   4  20        0.97        1.05      0.31 o
   2   4  20        9.37        7.69      0.51 o
   3   4  20        0.52        0.65      0.31 o
  -4   5  20        9.21        9.05      0.37 o
  -3   5  20        0.57        1.14      0.27 o
  -2   5  20       23.41       23.45      0.84 o
  -1   5  20        0.73        0.86      0.51 o
   0   5  20        0.36        0.64      0.51 o
   1   5  20        3.10        1.71      0.42 o
   2   5  20        2.11        1.93      0.32 o
  -3   6  20        3.72        2.79      0.26 o
  -2   6  20        2.04        3.66      0.41 o
  -1   6  20       17.21       17.85      0.60 o
   0   6  20        0.03        0.32      0.33 o
   1   6  20        0.47        0.56      0.27 o
  -6   1  21        0.70        0.46      0.24 o
  -5   1  21        5.49        6.79      0.39 o
  -4   1  21        0.02       -0.08      0.28 o
  -3   1  21       20.99       23.67      0.75 o
  -2   1  21       10.05       14.88      0.47 o
  -1   1  21        5.80        6.35      0.53 o
   0   1  21       14.89       19.43      0.65 o
   1   1  21        2.34        3.04      0.45 o
   2   1  21        4.18        4.61      0.44 o
   3   1  21        0.13        0.11      0.32 o
   4   1  21        1.66        1.60      0.34 o
  -6   2  21        0.77        1.08      0.25 o
  -5   2  21        5.29        6.05      0.35 o
  -4   2  21        0.20        0.01      0.33 o
  -3   2  21        0.82        0.61      0.26 o
  -2   2  21        2.20        3.13      0.35 o
  -1   2  21       16.32       16.60      0.58 o
   0   2  21        7.57        8.30      0.49 o
   1   2  21        3.20        2.74      0.49 o
   2   2  21        0.01       -0.14      0.33 o
   3   2  21        1.00        1.23      0.27 o
   4   2  21        0.05        0.05      0.25 o
  -5   3  21        2.18        2.52      0.24 o
  -4   3  21        0.59        0.65      0.27 o
  -3   3  21        5.61        6.10      0.39 o
  -2   3  21        3.58        2.93      0.30 o
  -1   3  21        0.71        0.85      0.29 o
   0   3  21        1.07        0.62      0.33 o
   1   3  21        0.20        0.30      0.30 o
   2   3  21        0.97        1.84      0.47 o
   3   3  21        0.45        0.67      0.34 o
  -4   4  21        0.06        0.66      0.39 o
  -3   4  21        9.75       11.34      0.65 o
  -2   4  21        3.92        2.00      0.52 o
  -1   4  21        9.41       10.30      0.68 o
   0   4  21        0.01        0.76      0.36 o
   1   4  21       12.07       11.82      0.48 o
   2   4  21        1.17        1.04      0.27 o
  -3   5  21        0.35        0.27      0.36 o
  -2   5  21        0.88        0.58      0.43 o
  -1   5  21        0.84        0.70      0.44 o
   0   5  21        0.36        0.11      0.39 o
   1   5  21        2.52        2.25      0.36 o
  -2   6  21        1.68        0.97      0.26 o
  -5   0  22        4.06        2.78      0.40 o
  -4   0  22        3.45        3.59      0.51 o
  -3   0  22      145.24      153.37      1.81 o
  -2   0  22       43.69       39.92      1.08 o
  -1   0  22       13.42       14.76      0.49 o
   0   0  22        6.93        3.38      0.37 o
   1   0  22       79.64       86.85      1.38 o
   2   0  22        5.02        8.78      0.60 o
   3   0  22        5.42        5.87      0.41 o
  -5   1  22        1.73        1.63      0.25 o
  -4   1  22       15.34       14.26      0.81 o
  -3   1  22        7.39        7.79      0.34 o
  -2   1  22       41.86       46.27      0.61 o
  -1   1  22       11.42       10.18      0.39 o
   0   1  22       33.08       34.37      0.85 o
   1   1  22        0.17        0.22      0.35 o
   2   1  22       46.82       47.56      1.99 o
   3   1  22        0.01        0.03      0.34 o
  -5   2  22        0.50        0.31      0.29 o
  -4   2  22       10.29        9.65      0.50 o
  -3   2  22       45.57       53.10      0.73 o
  -2   2  22        8.98        9.54      0.36 o
  -1   2  22        1.20        2.28      0.30 o
   0   2  22       17.63       18.41      0.52 o
   1   2  22       31.70       31.46      1.01 o
   2   2  22        7.76        5.82      0.89 o
   3   2  22        0.92        0.58      0.27 o
  -4   3  22        5.59        5.04      0.41 o
  -3   3  22        0.12        0.68      0.41 o
  -2   3  22        3.71        3.59      0.26 o
  -1   3  22        0.01        0.15      0.23 o
   0   3  22       11.47       11.15      0.47 o
   1   3  22        1.20        0.79      0.39 o
   2   3  22        6.51        6.58      0.37 o
  -3   4  22        0.00        0.04      0.35 o
  -2   4  22        0.17        0.22      0.38 o
  -1   4  22        2.30        1.94      0.42 o
   0   4  22        0.58        0.77      0.39 o
   1   4  22        3.30        2.71      0.36 o
  -2   5  22        0.81        0.59      0.26 o
  -1   5  22       11.26       10.36      0.41 o
  -4   1  23        3.94        3.94      0.24 o
  -3   1  23        8.39        9.27      0.70 o
  -2   1  23        6.40        5.99      0.22 o
  -1   1  23        1.92        1.88      0.24 o
   0   1  23        2.50        1.95      0.23 o
   1   1  23        1.30        1.07      0.20 o
   2   1  23        0.11        0.38      0.29 o
  -4   2  23        0.03       -0.02      0.28 o
  -3   2  23        3.19        2.10      0.30 o
  -2   2  23        0.15       -0.01      0.20 o
  -1   2  23        1.64        1.62      0.23 o
   0   2  23        3.50        3.95      0.23 o
   1   2  23        0.09        0.22      0.22 o
  -3   3  23        0.96        0.72      0.27 o
  -2   3  23        3.60        4.30      0.37 o
  -1   3  23        0.29        0.47      0.33 o
   0   3  23        4.39        5.88      0.39 o
   1   3  23        0.95        0.88      0.26 o
  -1   4  23        0.01        0.12      0.21 o
  -2   0  24       83.01       93.00      1.03 o
  -1   0  24        0.24        0.34      0.34 o
   0   0  24       58.36       61.04      0.81 o
  -2   1  24        7.68        8.21      0.39 o
  -1   1  24       17.02       15.76      0.34 o
   0   1  24        0.11        0.24      0.19 o
 
